# Supplementary material for: Femtosecond X-ray induced changes of the electronic and magnetic response of solids from electron redistribution
Source: Nat Commun. 2019 Nov 21;10:5289. doi: 10.1038/s41467-019-13272-5 (PMC6872582; doi:10.1038/s41467-019-13272-5)
Supplement: Supplementary file 3 — Source Data [file 41467_2019_13272_MOESM3_ESM.xlsx]

## Sheet: Fig. 2
ALS photon energy	ALS plus	ALS minus	ALS XAS	ALS XMCD	0.01 mJ/cm^2 photon energy	0.01 mJ/cm^2 plus	0.01 mJ/cm^2 plus difference from ALS	0.01 mJ/cm^2 minus	0.01 mJ/cm^2 minus difference from ALS	0.01 mJ/cm^2 XAS	0.01 mJ/cm^2 XAS difference from ALS	0.01 mJ/cm^2 XMCD	0.01 mJ/cm^2 XMCD difference from ALS	2.7 mJ/cm^2 photon energy	2.7 mJ/cm^2 plus	2.7 mJ/cm^2 plus difference from ALS	2.7 mJ/cm^2 minus	2.7 mJ/cm^2 minus difference from ALS	2.7 mJ/cm^2 XAS	2.7 mJ/cm^2 XAS difference from ALS	2.7 mJ/cm^2 XMCD	2.7 mJ/cm^2 XMCD difference from ALS	19 mJ/cm^2 photon energy	19 mJ/cm^2 plus	19 mJ/cm^2 plus difference from ALS	19 mJ/cm^2 minus	19 mJ/cm^2 minus difference from ALS	19 mJ/cm^2 XAS	19 mJ/cm^2 XAS difference from ALS	19 mJ/cm^2 XMCD	19 mJ/cm^2 XMCD difference from ALS	43 mJ/cm^2 photon energy	43 mJ/cm^2 plus	43 mJ/cm^2 plus difference from ALS	43 mJ/cm^2 minus	43 mJ/cm^2 minus difference from ALS	43 mJ/cm^2 XAS	43 mJ/cm^2 XAS difference from ALS	43 mJ/cm^2 XMCD	43 mJ/cm^2 XMCD difference from ALS
745.812	0.313397	0.314943	0.31417	-0.00154547	773.5	0.316676	-0.00846723	0.340315	0.012476	0.328496	0.00200439	-0.0236391	-0.0209432	773.5	0.326638	0.00149478	0.324774	-0.00306531	0.325706	-0.000785265	0.00186425	0.00456009	773.5	0.320159	-0.00498494	0.336986	0.00914624	0.328572	0.00208065	-0.016827	-0.0141312	773.5	0.326091	0.000947818	0.332363	0.00452402	0.329227	0.00273592	-0.00627204	-0.0035762
745.911	0.314352	0.312903	0.313628	0.00144919	773.647	0.321614	-0.00395533	0.33503	0.00538635	0.328322	0.000715512	-0.0134163	-0.00934168	773.647	0.327301	0.0017321	0.32634	-0.003304	0.32682	-0.000785949	0.000961464	0.00503609	773.647	0.309183	-0.0163863	0.33799	0.0083458	0.323586	-0.00402023	-0.0288067	-0.024732	773.647	0.319207	-0.00636233	0.34203	0.0123867	0.330619	0.00301219	-0.0228237	-0.018749
746.01	0.314015	0.314816	0.314415	-0.000800994	773.793	0.314298	-0.0120517	0.311455	-0.0181641	0.312877	-0.0151079	0.00284319	0.00611247	773.793	0.322564	-0.00378542	0.332988	0.00336935	0.327776	-0.000208037	-0.0104241	-0.00715477	773.793	0.330064	0.00371377	0.332964	0.00334483	0.331514	0.0035293	-0.00290033	0.000368948	773.793	0.331414	0.00506383	0.334256	0.00463715	0.332835	0.00485049	-0.0028426	0.000426677
746.11	0.313209	0.313562	0.313386	-0.00035322	773.94	0.333617	0.00637002	0.340009	0.00956314	0.336813	0.00796658	-0.00639212	-0.00319312	773.94	0.324188	-0.00305893	0.330718	0.000272251	0.327453	-0.00139334	-0.00653018	-0.00333119	773.94	0.315213	-0.0120338	0.333536	0.00308981	0.324374	-0.00447199	-0.0183226	-0.0151236	773.94	0.321518	-0.00572932	0.33163	0.0011845	0.326574	-0.00227241	-0.0101128	-0.00691382
746.209	0.314598	0.31421	0.314404	0.000388482	774.086	0.317371	-0.0103479	0.333846	0.00183546	0.325608	-0.00425621	-0.0164745	-0.0121833	774.086	0.326551	-0.00116758	0.328582	-0.00342789	0.327567	-0.00229773	-0.00203083	0.0022603	774.086	0.326307	-0.00141159	0.352687	0.020677	0.339497	0.00963269	-0.0263797	-0.0220886	774.086	0.321875	-0.00584414	0.333481	0.00147079	0.327678	-0.00218667	-0.0116061	-0.00731494
746.308	0.313255	0.314479	0.313867	-0.00122409	774.233	0.335679	0.00690992	0.345956	0.0129379	0.340817	0.00992391	-0.0102771	-0.00602798	774.233	0.324144	-0.00462506	0.32989	-0.00312801	0.327017	-0.00387653	-0.00574618	-0.00149706	774.233	0.33635	0.00758133	0.337125	0.00410743	0.336738	0.00584438	-0.000775227	0.0034739	774.233	0.332554	0.00378507	0.33323	0.000212073	0.332892	0.00199857	-0.000676126	0.003573
746.408	0.31552	0.313173	0.314347	0.00234724	774.379	0.319951	-0.00919525	0.334566	0.000171499	0.327258	-0.00451187	-0.0146142	-0.00936675	774.379	0.3266	-0.00254628	0.335927	0.00153258	0.331263	-0.000506847	-0.00932626	-0.00407886	774.379	0.330674	0.00152767	0.346399	0.0120047	0.338537	0.0067662	-0.0157245	-0.0104771	774.379	0.331267	0.0021202	0.340864	0.00646972	0.336065	0.00429496	-0.00959692	-0.00434952
746.507	0.313883	0.314975	0.314429	-0.00109171	774.526	0.327832	-0.00268733	0.316994	-0.0191121	0.322413	-0.0108997	0.0108375	0.0164248	774.526	0.328923	-0.00159662	0.333398	-0.00270803	0.33116	-0.00215233	-0.00447582	0.00111141	774.526	0.317405	-0.0131137	0.344412	0.00830594	0.330909	-0.00240388	-0.0270069	-0.0214196	774.526	0.318795	-0.0117237	0.344389	0.00828308	0.331592	-0.00172032	-0.025594	-0.0200068
746.607	0.314177	0.313616	0.313896	0.00056082	774.672	0.333779	0.00256331	0.342089	0.00492343	0.337934	0.00374337	-0.00831059	-0.00236013	774.672	0.328205	-0.00301037	0.332788	-0.00437807	0.330496	-0.00369422	-0.00458276	0.0013677	774.672	0.332796	0.0015804	0.3366	-0.000565687	0.334698	0.000507358	-0.00380437	0.00214609	774.672	0.323146	-0.00806971	0.335801	-0.00136457	0.329473	-0.00471714	-0.0126556	-0.00670514
746.706	0.314739	0.314177	0.314458	0.0005618	774.819	0.338791	0.00605112	0.326009	-0.0134832	0.3324	-0.00371605	0.0127826	0.0195343	774.819	0.331476	-0.00126429	0.332564	-0.00692803	0.33202	-0.00409616	-0.00108803	0.00566374	774.819	0.320725	-0.0120153	0.354621	0.0151286	0.337673	0.00155664	-0.0338957	-0.027144	774.819	0.333991	0.00125052	0.340769	0.00127697	0.33738	0.00126374	-0.00677822	-2.64521e-05
746.805	0.313879	0.315217	0.314548	-0.00133833	774.966	0.332581	-0.000507547	0.334487	-0.00642113	0.333534	-0.00346434	-0.0019063	0.00591359	774.966	0.325228	-0.00786057	0.336774	-0.00413473	0.331001	-0.00599765	-0.0115457	-0.00372584	774.966	0.322489	-0.0106	0.351111	0.010203	0.3368	-0.000198517	-0.0286229	-0.020803	774.966	0.32994	-0.00314871	0.345228	0.00431949	0.337584	0.000585386	-0.0152881	-0.0074682
746.905	0.314791	0.313311	0.314051	0.00147991	775.112	0.33412	-0.000847518	0.349689	0.00728891	0.341904	0.0032207	-0.015569	-0.00813643	775.112	0.327928	-0.007039	0.339643	-0.00275727	0.333786	-0.00489813	-0.0117143	-0.00428174	775.112	0.336039	0.00107192	0.338123	-0.00427705	0.337081	-0.00160257	-0.00208362	0.00534897	775.112	0.3267	-0.00826737	0.338476	-0.00392452	0.332588	-0.00609594	-0.0117754	-0.00434285
747.004	0.31323	0.314798	0.314014	-0.00156789	775.259	0.345807	0.00993386	0.337285	-0.00765599	0.341546	0.00113894	0.00852214	0.0175898	775.259	0.331518	-0.00435511	0.340277	-0.00466332	0.335898	-0.00450922	-0.00875949	0.000308211	775.259	0.330101	-0.00577189	0.331842	-0.0130989	0.330971	-0.00943539	-0.0017407	0.007327	775.259	0.335012	-0.000861182	0.34589	0.000948808	0.340451	4.3813e-05	-0.0108777	-0.00180999
747.103	0.314952	0.313829	0.31439	0.0011231	775.405	0.340075	0.00284421	0.341289	-0.00565745	0.340682	-0.00140662	-0.00121447	0.00850167	775.405	0.335738	-0.0014926	0.345185	-0.00176204	0.340461	-0.00162732	-0.00944669	0.000269446	775.405	0.331298	-0.00593266	0.351922	0.00497553	0.34161	-0.000478566	-0.0206243	-0.0109082	775.405	0.33418	-0.00305026	0.347747	0.000800276	0.340964	-0.00112499	-0.0135667	-0.00385053
747.203	0.314899	0.314029	0.314464	0.000869981	775.552	0.35123	0.011614	0.338367	-0.0128444	0.344799	-0.000615182	0.0128627	0.0244584	775.552	0.339336	-0.000279616	0.350207	-0.00100488	0.344771	-0.000642248	-0.0108704	0.000725263	775.552	0.333581	-0.00603535	0.349095	-0.00211702	0.341338	-0.00407619	-0.0155139	-0.00391833	775.552	0.350657	0.0110412	0.343664	-0.00754733	0.347161	0.00174692	0.00699288	0.0185885
747.302	0.313461	0.315061	0.314261	-0.00159956	775.698	0.340772	-0.000219357	0.373705	0.0198503	0.357238	0.00981549	-0.032933	-0.0200697	775.698	0.339252	-0.00173898	0.347617	-0.00623793	0.343434	-0.00398845	-0.00836436	0.00449895	775.698	0.343123	0.00213141	0.35788	0.00402577	0.350501	0.00307859	-0.0147577	-0.00189437	775.698	0.357471	0.0164795	0.363066	0.00921133	0.360268	0.0128454	-0.00559515	0.00726817
747.401	0.315347	0.312505	0.313926	0.00284238	775.845	0.336935	-0.00692596	0.360989	0.00242199	0.348962	-0.00225199	-0.0240546	-0.00934795	775.845	0.34426	0.000399499	0.354388	-0.00417917	0.349324	-0.00188983	-0.010128	0.00457867	775.845	0.337892	-0.00596829	0.360662	0.002095	0.349277	-0.00193664	-0.0227699	-0.00806329	775.845	0.343239	-0.000622178	0.368198	0.00963017	0.355718	0.004504	-0.024959	-0.0102524
747.501	0.313673	0.315815	0.314744	-0.00214148	775.991	0.343435	-0.00309676	0.362866	-0.00111158	0.35315	-0.00210417	-0.0194314	-0.00198518	775.991	0.343618	-0.00291367	0.363877	-0.000100702	0.353747	-0.00150719	-0.0202592	-0.00281297	775.991	0.349051	0.00251994	0.36781	0.00383272	0.358431	0.00317633	-0.018759	-0.00131278	775.991	0.360495	0.0139641	0.384022	0.0200447	0.372259	0.0170044	-0.0235267	-0.00608053
747.6	0.314164	0.313708	0.313936	0.000456192	776.138	0.344714	-0.00495019	0.380554	0.0111005	0.362634	0.00307513	-0.0358401	-0.0160506	776.138	0.349031	-0.000633046	0.368703	-0.000750478	0.358867	-0.000691762	-0.019672	0.000117432	776.138	0.353957	0.00429283	0.370306	0.000852547	0.362131	0.00257269	-0.0163491	0.00344028	776.138	0.357301	0.00763674	0.378198	0.00874508	0.367749	0.00819091	-0.0208978	-0.00110834
747.699	0.314915	0.314092	0.314503	0.000823555	776.284	0.357045	0.00253779	0.386781	0.00916529	0.371913	0.00585154	-0.0297356	-0.0066275	776.284	0.349674	-0.00483362	0.372864	-0.00475131	0.361269	-0.00479246	-0.0231904	-8.23121e-05	776.284	0.368173	0.0136651	0.376849	-0.000766867	0.372511	0.00644914	-0.00867605	0.014432	776.284	0.392881	0.0383739	0.407329	0.0297135	0.400105	0.0340437	-0.0144476	0.00866046
747.799	0.314026	0.314391	0.314209	-0.000365428	776.431	0.377931	0.0168326	0.388854	5.06878e-06	0.383392	0.00841885	-0.0109227	0.0168276	776.431	0.360032	-0.00106656	0.386047	-0.00280114	0.37304	-0.00193385	-0.0260156	0.00173458	776.431	0.37647	0.0153716	0.406718	0.0178694	0.391594	0.0166205	-0.030248	-0.00249779	776.431	0.402857	0.0417583	0.423845	0.0349961	0.413351	0.0383772	-0.0209881	0.00676214
747.898	0.31508	0.313787	0.314433	0.00129255	776.578	0.380984	0.0106384	0.387748	-0.0175753	0.384366	-0.00346845	-0.00676447	0.0282138	776.578	0.367515	-0.00283023	0.399873	-0.00545094	0.383694	-0.00414059	-0.0323576	0.00262071	776.578	0.390557	0.0202114	0.424021	0.018697	0.407289	0.0194542	-0.0334638	0.00151447	776.578	0.422158	0.0518127	0.459855	0.0545311	0.441007	0.0531719	-0.0376967	-0.00271839
747.997	0.313221	0.315331	0.314276	-0.00210998	776.724	0.383087	-0.00337776	0.398152	-0.0310164	0.39062	-0.0171971	-0.0150654	0.0276387	776.724	0.380827	-0.00563762	0.425083	-0.0040855	0.402955	-0.00486156	-0.0442561	-0.00155211	776.724	0.423042	0.036577	0.455006	0.0258377	0.439024	0.0312073	-0.0319647	0.0107393	776.724	0.441525	0.0550603	0.459857	0.0306881	0.450691	0.0428742	-0.0183318	0.0243722
748.097	0.314396	0.314118	0.314257	0.000278266	776.871	0.415462	0.00463657	0.454022	-0.0125087	0.434742	-0.00393607	-0.0385597	0.0171453	776.871	0.413919	0.00309323	0.469364	0.00283344	0.441642	0.00296334	-0.0554451	0.000259791	776.871	0.459533	0.0487067	0.539248	0.0727173	0.49939	0.060712	-0.0797155	-0.0240105	776.871	0.48602	0.0751937	0.544708	0.0781773	0.515364	0.0766855	-0.0586885	-0.00298355
748.196	0.314895	0.314489	0.314692	0.000405311	777.017	0.457046	0.00621954	0.521583	-0.00777607	0.489314	-0.000778267	-0.0645371	0.0139956	777.017	0.454386	0.00355955	0.509137	-0.0202222	0.481761	-0.00833133	-0.0547509	0.0237817	777.017	0.505528	0.0547019	0.572418	0.0430589	0.538973	0.0488804	-0.0668896	0.011643	777.017	0.528024	0.0771977	0.63293	0.103571	0.580477	0.0903843	-0.104906	-0.0263733
748.295	0.313878	0.314876	0.314377	-0.000998463	777.164	0.528208	0.00543004	0.607807	-0.0304319	0.568007	-0.0125009	-0.0795987	0.035862	777.164	0.530413	0.00763458	0.66701	0.0287714	0.598711	0.018203	-0.136597	-0.0211368	777.164	0.581523	0.0587452	0.688419	0.0501799	0.634971	0.0544626	-0.106895	0.00856535	777.164	0.616826	0.0940484	0.728685	0.0904461	0.672756	0.0922472	-0.111858	0.00360229
748.395	0.315867	0.314068	0.314967	0.00179899	777.31	0.600685	-0.01734	0.776214	-0.0279292	0.688449	-0.0226346	-0.175529	0.0105892	777.31	0.604463	-0.0135619	0.830838	0.0266945	0.71765	0.00656628	-0.226375	-0.0402564	777.31	0.644273	0.0262478	0.815843	0.0117002	0.730058	0.018974	-0.171571	0.0145475	777.31	0.656428	0.0384035	0.847057	0.0429144	0.751743	0.0406589	-0.190629	-0.00451088
748.494	0.313463	0.314794	0.314128	-0.00133086	777.457	0.730598	0.0156118	0.992582	-0.00619749	0.86159	0.00470716	-0.261984	0.0218093	777.457	0.723525	0.00853897	0.972493	-0.0262873	0.848009	-0.00887415	-0.248967	0.0348262	777.457	0.745168	0.0301817	1.04266	0.0438801	0.893914	0.0370309	-0.297492	-0.0136984	777.457	0.731893	0.0169064	1.02861	0.0298289	0.880251	0.0233676	-0.296716	-0.0129225
748.593	0.315804	0.313761	0.314783	0.00204299	777.603	0.794667	-0.00644481	1.15631	-0.0513912	0.975487	-0.028918	-0.361639	0.0449464	777.603	0.801564	0.00045282	1.22666	0.0189669	1.01411	0.00970986	-0.4251	-0.0185141	777.603	0.794918	-0.00619391	1.18021	-0.0274878	0.987564	-0.0168409	-0.385292	0.0212939	777.603	0.810852	0.00974036	1.1051	-0.102602	0.957974	-0.0464308	-0.294243	0.112342
748.693	0.314658	0.314747	0.314703	-8.86421e-05	777.75	0.846248	-0.00480533	1.38907	-0.00701542	1.11766	-0.00591037	-0.542817	0.00221009	777.75	0.852741	0.0016875	1.36955	-0.0265333	1.11114	-0.0124229	-0.516806	0.0282208	777.75	0.846454	-0.00459977	1.31894	-0.0771392	1.0827	-0.0408695	-0.472488	0.0725394	777.75	0.849657	-0.00139693	1.25351	-0.142574	1.05158	-0.0719854	-0.40385	0.141177
748.792	0.314023	0.31493	0.314477	-0.000907134	777.897	0.860019	-0.0119269	1.50791	-0.0186456	1.18396	-0.0152863	-0.647889	0.00671868	777.897	0.868984	-0.00296253	1.52199	-0.00456321	1.19549	-0.00376287	-0.653007	0.00160068	777.897	0.869231	-0.00271472	1.38683	-0.139727	1.12803	-0.0712209	-0.517595	0.137012	777.897	0.84605	-0.0258966	1.34485	-0.181698	1.09545	-0.103798	-0.498805	0.155802
748.892	0.315614	0.315059	0.315337	0.000554901	778.043	0.86948	0.00473205	1.57143	0.00174307	1.22046	0.00323756	-0.701953	0.00298897	778.043	0.861201	-0.00354691	1.57124	0.00154729	1.21622	-0.000999812	-0.710036	-0.0050942	778.043	0.854311	-0.0104362	1.44234	-0.12735	1.14833	-0.0688929	-0.588029	0.116913	778.043	0.853223	-0.0115241	1.39374	-0.17595	1.12348	-0.0937368	-0.540517	0.164425
748.991	0.314038	0.314918	0.314478	-0.000880596	778.19	0.849431	0.0053764	1.54847	0.0149475	1.19895	0.0101619	-0.699042	-0.00957106	778.19	0.844059	4.77374e-06	1.54315	0.00962189	1.1936	0.00481333	-0.699088	-0.00961712	778.19	0.837781	-0.00627385	1.43966	-0.0938662	1.13872	-0.05007	-0.601878	0.0875924	778.19	0.825025	-0.019029	1.36724	-0.166281	1.09613	-0.0926552	-0.542218	0.147252
749.09	0.314879	0.314228	0.314554	0.000651551	778.336	0.816365	-0.00137551	1.46608	0.0202195	1.14122	0.00942201	-0.649714	-0.021595	778.336	0.804466	-0.0132741	1.43648	-0.00937473	1.12048	-0.0113244	-0.632018	-0.00389941	778.336	0.821896	0.0041557	1.37697	-0.0688921	1.09943	-0.0323682	-0.555071	0.0730478	778.336	0.837586	0.0198453	1.30684	-0.139015	1.07221	-0.0595849	-0.469258	0.15886
749.19	0.314962	0.314563	0.314763	0.000399025	778.483	0.783234	-0.00907825	1.36105	0.0270977	1.07214	0.00900971	-0.577817	-0.0361759	778.483	0.777516	-0.0147968	1.33587	0.00191334	1.05669	-0.00644172	-0.558351	-0.0167101	778.483	0.807092	0.0147791	1.25103	-0.0829278	1.02906	-0.0340743	-0.443934	0.0977069	778.483	0.77922	-0.0130928	1.20187	-0.132082	0.990546	-0.0725874	-0.422652	0.118989
749.289	0.315405	0.315568	0.315486	-0.000162455	778.629	0.774523	0.00517532	1.2185	-0.0102667	0.996513	-0.00254571	-0.44398	0.0154421	778.629	0.752941	-0.0164069	1.21928	-0.00949398	0.986108	-0.0129504	-0.466334	-0.00691291	778.629	0.775298	0.00594972	1.18126	-0.0475142	0.978277	-0.0207822	-0.405958	0.0534639	778.629	0.792879	0.0235309	1.11217	-0.116598	0.952526	-0.0465333	-0.319293	0.140128
749.388	0.315315	0.314238	0.314777	0.0010764	778.776	0.724286	-0.0248494	1.11923	-0.0170394	0.921757	-0.0209444	-0.394943	-0.00780994	778.776	0.738546	-0.0105889	1.1241	-0.0121659	0.931324	-0.0113774	-0.385556	0.00157697	778.776	0.781767	0.0326321	1.09725	-0.039022	0.939506	-0.00319495	-0.315478	0.0716541	778.776	0.762955	0.0138203	1.05225	-0.0840171	0.907603	-0.0350984	-0.289295	0.0978374
749.488	0.31432	0.315654	0.314987	-0.00133423	778.922	0.729559	-0.00185431	1.0687	0.012398	0.899129	0.00527187	-0.339142	-0.0142524	778.922	0.724557	-0.00685596	1.05469	-0.00161442	0.889622	-0.00423519	-0.330131	-0.00524155	778.922	0.744358	0.0129447	1.01082	-0.0454861	0.877587	-0.0162707	-0.266458	0.0584307	778.922	0.758294	0.0268816	1.03013	-0.0261745	0.894211	0.000353558	-0.271833	0.0530561
749.587	0.315479	0.314952	0.315215	0.00052643	779.069	0.717114	0.00151994	0.986974	-0.00511983	0.852044	-0.00179994	-0.26986	0.00663977	779.069	0.702034	-0.0135595	0.976329	-0.0157645	0.839182	-0.014662	-0.274295	0.002205	779.069	0.706863	-0.00873084	0.966618	-0.0254756	0.836741	-0.0171032	-0.259755	0.0167448	779.069	0.726049	0.0104546	0.94255	-0.0495434	0.834299	-0.0195444	-0.216502	0.059998
749.686	0.315264	0.314683	0.314974	0.000580926	779.216	0.690661	-0.00965378	0.923778	-0.0148845	0.807219	-0.0122692	-0.233117	0.00523075	779.216	0.689869	-0.0104461	0.912518	-0.0261442	0.801193	-0.0182951	-0.22265	0.0156981	779.216	0.703131	0.0028168	0.908246	-0.0304158	0.805689	-0.0137995	-0.205115	0.0332326	779.216	0.735009	0.0346944	0.886553	-0.0521092	0.810781	-0.0087074	-0.151544	0.0868037
749.786	0.315176	0.315874	0.315525	-0.000697738	779.362	0.685684	-0.00230287	0.88252	-0.0085992	0.784102	-0.00545103	-0.196836	0.00629633	779.362	0.677142	-0.0108454	0.870881	-0.0202385	0.774011	-0.0155419	-0.193739	0.00939312	779.362	0.69347	0.00548339	0.872612	-0.0185072	0.783041	-0.0065119	-0.179142	0.0239906	779.362	0.698887	0.0109001	0.84129	-0.049829	0.770089	-0.0194644	-0.142403	0.0607291
749.885	0.31571	0.314362	0.315036	0.00134732	779.509	0.671238	-0.00454275	0.837933	-0.0114412	0.754586	-0.00799198	-0.166695	0.00689845	779.509	0.668595	-0.00718605	0.839091	-0.0102837	0.753843	-0.00873486	-0.170495	0.00309763	779.509	0.688273	0.0124922	0.823774	-0.0256006	0.756024	-0.00655422	-0.1355	0.0380928	779.509	0.700959	0.0251777	0.796847	-0.052527	0.748903	-0.0136747	-0.0958883	0.0777047
749.984	0.314837	0.315945	0.315391	-0.00110758	779.655	0.659719	-0.00509801	0.8012	-0.0113839	0.730459	-0.00824097	-0.141481	0.00628592	779.655	0.654249	-0.0105674	0.801542	-0.0110425	0.727896	-0.0108049	-0.147292	0.000475136	779.655	0.674143	0.00932608	0.802096	-0.0104882	0.738119	-0.000581074	-0.127953	0.0198143	779.655	0.665141	0.000323909	0.771659	-0.0409256	0.7184	-0.0203009	-0.106518	0.0412495
750.084	0.315936	0.315386	0.315661	0.000549736	779.802	0.645752	-0.00990072	0.782155	-0.00393862	0.713954	-0.00691967	-0.136403	-0.0059621	779.802	0.650627	-0.00502566	0.778271	-0.00782257	0.714449	-0.00642411	-0.127644	0.00279691	779.802	0.656764	0.00111145	0.770381	-0.015713	0.713573	-0.00730076	-0.113616	0.0168244	779.802	0.668185	0.0125316	0.760762	-0.0253314	0.714473	-0.0063999	-0.0925778	0.0378629
750.183	0.315752	0.314943	0.315347	0.000808975	779.948	0.651927	0.00341662	0.753805	-0.00904448	0.702866	-0.00281393	-0.101878	0.0124611	779.948	0.645175	-0.00333512	0.760083	-0.00276649	0.702629	-0.00305081	-0.114908	-0.000568628	779.948	0.652892	0.00438174	0.75718	-0.00566935	0.705036	-0.000643806	-0.104288	0.0100511	779.948	0.66633	0.0178194	0.742497	-0.0203527	0.704413	-0.00126669	-0.0761674	0.0381721
750.282	0.314871	0.315708	0.315289	-0.00083646	780.095	0.638166	-0.00361519	0.736095	-0.00506375	0.687131	-0.00433947	-0.0979288	0.00144856	780.095	0.640932	-0.000849392	0.726508	-0.0146505	0.68372	-0.00774994	-0.0855762	0.0138011	780.095	0.646124	0.00434248	0.73695	-0.00420842	0.691537	6.70315e-05	-0.0908264	0.00855091	780.095	0.647491	0.00570971	0.703494	-0.0376646	0.675493	-0.0159774	-0.056003	0.0433743
750.382	0.316411	0.315055	0.315733	0.00135609	780.241	0.642961	0.00726983	0.698718	-0.0227601	0.67084	-0.00774514	-0.0557572	0.0300299	780.241	0.632169	-0.00352224	0.713904	-0.00757437	0.673037	-0.0055483	-0.081735	0.00405213	780.241	0.625113	-0.0105784	0.712521	-0.00895697	0.668817	-0.00976767	-0.0874085	-0.00162139	780.241	0.64783	0.0121384	0.717564	-0.00391437	0.682697	0.00411202	-0.0697343	0.0160528
750.481	0.314693	0.315873	0.315283	-0.00118003	780.388	0.635253	0.00539943	0.695225	-0.00997389	0.665239	-0.00228723	-0.0599718	0.0153733	780.388	0.631868	0.00201462	0.702716	-0.00248262	0.667292	-0.000233998	-0.0708478	0.00449724	780.388	0.64078	0.0109262	0.696037	-0.00916209	0.668408	0.000882072	-0.0552567	0.0200883	780.388	0.623547	-0.0063069	0.688645	-0.0165537	0.656096	-0.0114303	-0.0650983	0.0102468
750.58	0.315819	0.315471	0.315645	0.000347385	780.534	0.619022	-0.00478099	0.692769	0.00381488	0.655895	-0.000483056	-0.0737463	-0.00859587	780.534	0.619294	-0.00450951	0.680189	-0.0087645	0.649741	-0.006637	-0.0608954	0.00425499	780.534	0.63318	0.00937626	0.674738	-0.0142157	0.653959	-0.00241973	-0.0415585	0.023592	780.534	0.614656	-0.00914684	0.654872	-0.0340818	0.634764	-0.0216143	-0.0402155	0.0249349
750.68	0.315814	0.315392	0.315603	0.000421242	780.681	0.624805	0.00756337	0.667963	-0.0061518	0.646384	0.000705786	-0.0431576	0.0137152	780.681	0.619811	0.00256941	0.671429	-0.00268613	0.64562	-5.83589e-05	-0.0516173	0.00525554	780.681	0.62533	0.00808821	0.656352	-0.0177625	0.640841	-0.00483714	-0.0310221	0.0258507	780.681	0.611499	-0.00574241	0.644124	-0.0299909	0.627812	-0.0178667	-0.0326243	0.0242485
750.779	0.315513	0.315398	0.315456	0.000115281	780.828	0.617288	0.0072561	0.665787	0.00609471	0.641537	0.00667541	-0.0484991	0.00116139	780.828	0.609248	-0.000783334	0.657734	-0.00195785	0.633491	-0.00137059	-0.048486	0.00117452	780.828	0.621511	0.0114798	0.636008	-0.0236845	0.62876	-0.00610232	-0.0144962	0.0351643	780.828	0.613392	0.0033605	0.653966	-0.00572592	0.633679	-0.00118271	-0.0405741	0.00908642
750.878	0.315883	0.315586	0.315735	0.000296774	780.974	0.609185	0.006652	0.642763	-0.00258182	0.625974	0.00203509	-0.033578	0.00923382	780.974	0.603397	0.00086422	0.648713	0.00336821	0.626055	0.00211622	-0.0453158	-0.00250399	780.974	0.584822	-0.0177109	0.638259	-0.00708556	0.611541	-0.0123982	-0.0534372	-0.0106253	780.974	0.588203	-0.0143297	0.61835	-0.0269949	0.603277	-0.0206623	-0.0301466	0.0126652
750.978	0.315222	0.315317	0.315269	-9.53596e-05	781.121	0.602751	0.00820755	0.624345	-0.00899968	0.613548	-0.000396066	-0.0215938	0.0172072	781.121	0.599318	0.00477514	0.633677	0.000332487	0.616498	0.00255381	-0.0343584	0.00444265	781.121	0.599739	0.00519591	0.636697	0.00335273	0.618218	0.00427432	-0.0369579	0.00184318	781.121	0.595641	0.00109829	0.632389	-0.00095502	0.614015	7.16325e-05	-0.0367478	0.00205331
751.077	0.317162	0.31515	0.316156	0.00201262	781.267	0.588038	0.00187667	0.601965	-0.0185837	0.595001	-0.00835354	-0.0139268	0.0204604	781.267	0.589581	0.00342019	0.61593	-0.00461825	0.602756	-0.000599028	-0.0263488	0.00803844	781.267	0.595004	0.00884313	0.605257	-0.0152913	0.600131	-0.00322407	-0.0102528	0.0241344	781.267	0.595827	0.00966633	0.602784	-0.0177646	0.599306	-0.00404912	-0.00695634	0.0274309
751.176	0.314835	0.315673	0.315254	-0.000837439	781.414	0.593484	0.0148355	0.606601	-0.00384362	0.600042	0.00549592	-0.0131176	0.0186791	781.414	0.584899	0.00625044	0.60297	-0.00747471	0.593934	-0.000612135	-0.0180715	0.0137252	781.414	0.573489	-0.00515901	0.604887	-0.00555817	0.589188	-0.00535859	-0.0313975	0.000399156	781.414	0.600848	0.0222003	0.609388	-0.00105694	0.605118	0.0105717	-0.00853946	0.0232572
751.276	0.315673	0.314648	0.315161	0.00102572	781.56	0.559722	-0.0106179	0.601993	0.00343684	0.580858	-0.00359051	-0.0422714	-0.0140547	781.56	0.572218	0.00187864	0.601241	0.00268473	0.58673	0.00228169	-0.0290228	-0.000806087	781.56	0.571052	0.000712535	0.601826	0.00326939	0.586439	0.00199096	-0.0307736	-0.00255685	781.56	0.572426	0.00208613	0.59244	-0.00611604	0.582433	-0.00201495	-0.0200145	0.00820217
751.375	0.316272	0.316101	0.316186	0.000171064	781.707	0.573507	0.0113862	0.577466	-0.0114576	0.575486	-3.56562e-05	-0.00395989	0.0228438	781.707	0.560297	-0.00182343	0.58456	-0.00436422	0.572428	-0.00309383	-0.0242629	0.00254079	781.707	0.568376	0.0062555	0.590821	0.00189748	0.579599	0.00407649	-0.0224457	0.00435802	781.707	0.553906	-0.0082146	0.581282	-0.00764191	0.567594	-0.00792825	-0.0273764	-0.000572694
751.474	0.314412	0.315141	0.314776	-0.000729119	781.853	0.557409	0.00316714	0.592248	0.0132238	0.574828	0.00819547	-0.0348398	-0.0100567	781.853	0.556787	0.00254518	0.572392	-0.00663295	0.564589	-0.00204389	-0.015605	0.00917814	781.853	0.548266	-0.00597566	0.567371	-0.0116532	0.557819	-0.00881442	-0.0191056	0.00567752	781.853	0.546496	-0.00774556	0.554356	-0.0246682	0.550426	-0.0162069	-0.00786044	0.0169227
751.574	0.316319	0.31535	0.315834	0.000968866	782	0.548141	0.000906711	0.563913	-0.00606158	0.556027	-0.00257743	-0.0157716	0.00696829	782	0.549376	0.00214164	0.570341	0.00036738	0.559859	0.00125451	-0.0209656	0.00177426	782	0.55498	0.00774569	0.56365	-0.00632424	0.559315	0.000710726	-0.00866996	0.0140699	782	0.548666	0.00143213	0.553722	-0.0162524	0.551194	-0.00741012	-0.00505539	0.0176845
751.673	0.315513	0.315286	0.315399	0.000227317
751.773	0.315877	0.315822	0.31585	5.45283e-05
751.872	0.315592	0.315752	0.315672	-0.000159524
751.971	0.315475	0.315409	0.315442	6.66237e-05
752.071	0.315391	0.31557	0.315481	-0.000179154
752.17	0.315753	0.315129	0.315441	0.000623107
752.269	0.315535	0.31583	0.315682	-0.000295111
752.369	0.316185	0.315529	0.315857	0.0006561
752.468	0.315936	0.315913	0.315924	2.26063e-05
752.567	0.315802	0.316164	0.315983	-0.000362245
752.667	0.314699	0.315269	0.314984	-0.000570169
752.766	0.31655	0.315905	0.316227	0.000644969
752.865	0.316009	0.315552	0.31578	0.000457077
752.965	0.315591	0.31573	0.31566	-0.000139791
753.064	0.316678	0.315848	0.316263	0.000829416
753.163	0.314689	0.315367	0.315028	-0.000678262
753.263	0.31676	0.315854	0.316307	0.000905567
753.362	0.315425	0.315689	0.315557	-0.000264039
753.461	0.315836	0.316074	0.315955	-0.000238797
753.561	0.317089	0.315751	0.31642	0.00133793
753.66	0.314519	0.31553	0.315025	-0.00101134
753.759	0.316774	0.31597	0.316372	0.000804091
753.859	0.314933	0.315572	0.315252	-0.000639564
753.958	0.316897	0.316411	0.316654	0.000486056
754.058	0.31572	0.315299	0.31551	0.000420416
754.157	0.316143	0.316266	0.316205	-0.000123345
754.256	0.315807	0.315645	0.315726	0.000162709
754.356	0.315462	0.316002	0.315732	-0.000540639
754.455	0.316011	0.315281	0.315646	0.000729888
754.554	0.31594	0.315896	0.315918	4.37091e-05
754.654	0.314734	0.315635	0.315185	-0.000901221
754.753	0.316393	0.315885	0.316139	0.000508505
754.852	0.315857	0.316017	0.315937	-0.000160141
754.952	0.316091	0.316014	0.316052	7.62701e-05
755.051	0.315595	0.315648	0.315622	-5.29144e-05
755.15	0.315461	0.315076	0.315269	0.000384761
755.25	0.315974	0.316122	0.316048	-0.000147293
755.349	0.315579	0.315059	0.315319	0.000519536
755.448	0.315853	0.316037	0.315945	-0.000183179
755.548	0.31587	0.315533	0.315701	0.000336821
755.647	0.314708	0.315969	0.315339	-0.00126091
755.746	0.315674	0.315804	0.315739	-0.000129542
755.846	0.315568	0.314881	0.315224	0.000687098
755.945	0.31499	0.316427	0.315709	-0.00143642
756.044	0.315962	0.314628	0.315295	0.00133479
756.144	0.315168	0.316106	0.315637	-0.000938265
756.243	0.316182	0.314772	0.315477	0.0014095
756.342	0.314265	0.315756	0.315011	-0.00149059
756.442	0.315465	0.315318	0.315392	0.000147293
756.541	0.315627	0.315105	0.315366	0.000522218
756.641	0.315265	0.314941	0.315103	0.00032447
756.74	0.3152	0.315173	0.315186	2.67487e-05
756.839	0.314501	0.315335	0.314918	-0.0008348
756.939	0.315368	0.316101	0.315734	-0.000732741
757.038	0.315056	0.314689	0.314872	0.000366456
757.137	0.315069	0.315445	0.315257	-0.000375943
757.237	0.31541	0.314755	0.315083	0.000654337
757.336	0.314377	0.315131	0.314754	-0.000753599
757.435	0.315704	0.315522	0.315613	0.000181855
757.535	0.314275	0.314532	0.314404	-0.000256547
757.634	0.314198	0.315422	0.31481	-0.00122411
757.733	0.31549	0.315211	0.315351	0.000279151
757.833	0.314227	0.314695	0.314461	-0.000467602
757.932	0.314754	0.315504	0.315129	-0.000749609
758.031	0.314183	0.314847	0.314515	-0.000663753
758.131	0.314741	0.315082	0.314912	-0.000340781
758.23	0.314814	0.31494	0.314877	-0.0001262
758.329	0.314333	0.314361	0.314347	-2.8165e-05
758.429	0.314989	0.315132	0.31506	-0.000142563
758.528	0.314436	0.314389	0.314412	4.76017e-05
758.627	0.313592	0.314889	0.31424	-0.00129659
758.727	0.314837	0.314814	0.314825	2.2754e-05
758.826	0.313675	0.31383	0.313753	-0.000154845
758.925	0.314239	0.314548	0.314394	-0.000309254
759.025	0.314123	0.314233	0.314178	-0.000110978
759.124	0.313692	0.314325	0.314008	-0.000633549
759.224	0.314349	0.313985	0.314167	0.000364361
759.323	0.312978	0.314278	0.313628	-0.00129989
759.422	0.314719	0.314306	0.314512	0.000413511
759.522	0.31371	0.314502	0.314106	-0.000792256
759.621	0.31407	0.313232	0.313651	0.00083785
759.72	0.313808	0.314848	0.314328	-0.00103974
759.82	0.313798	0.314207	0.314003	-0.000409585
759.919	0.313826	0.314087	0.313957	-0.00026118
760.018	0.314083	0.313465	0.313774	0.000618441
760.118	0.313389	0.314041	0.313715	-0.000652049
760.217	0.314089	0.313434	0.313762	0.000655544
760.316	0.313608	0.313362	0.313485	0.00024526
760.416	0.313391	0.313914	0.313652	-0.000523061
760.515	0.313673	0.313635	0.313654	3.78124e-05
760.614	0.313416	0.313934	0.313675	-0.000517945
760.714	0.313371	0.313238	0.313304	0.000133413
760.813	0.313918	0.313669	0.313793	0.00024888
760.912	0.312841	0.313399	0.31312	-0.000558074
761.012	0.313931	0.313835	0.313883	9.55695e-05
761.111	0.313191	0.313511	0.313351	-0.00031985
761.21	0.313605	0.312737	0.313171	0.000867497
761.31	0.312868	0.314306	0.313587	-0.00143793
761.409	0.313484	0.312243	0.312864	0.00124101
761.509	0.312795	0.314427	0.313611	-0.00163249
761.608	0.312754	0.313092	0.312923	-0.000337134
761.707	0.313626	0.313787	0.313707	-0.000160778
761.807	0.313058	0.313471	0.313265	-0.000412326
761.906	0.313176	0.312909	0.313043	0.000267349
762.005	0.313971	0.313226	0.313599	0.000744416
762.105	0.312418	0.313037	0.312727	-0.000618594
762.204	0.31344	0.313735	0.313587	-0.000295173
762.303	0.313066	0.31368	0.313373	-0.000613157
762.403	0.313118	0.312366	0.312742	0.000752074
762.502	0.312953	0.312863	0.312908	8.97822e-05
762.601	0.312478	0.313468	0.312973	-0.000989879
762.701	0.3135	0.313202	0.313351	0.000298591
762.8	0.312621	0.312323	0.312472	0.000297407
762.899	0.313482	0.312897	0.31319	0.000584275
762.999	0.312564	0.312946	0.312755	-0.000382088
763.098	0.312375	0.313273	0.312824	-0.000897963
763.197	0.313828	0.3127	0.313264	0.00112861
763.297	0.312522	0.31266	0.312591	-0.000137526
763.396	0.312871	0.312553	0.312712	0.000318503
763.495	0.312877	0.312738	0.312807	0.000139063
763.595	0.312814	0.312323	0.312568	0.000490352
763.694	0.312989	0.313615	0.313302	-0.000625671
763.793	0.312588	0.311524	0.312056	0.001064
763.893	0.313262	0.312842	0.313052	0.00041918
763.992	0.31283	0.312822	0.312826	7.3308e-06
764.092	0.311971	0.312587	0.312279	-0.000615748
764.191	0.31316	0.312586	0.312873	0.000574232
764.29	0.312224	0.312505	0.312364	-0.000280574
764.39	0.313172	0.312914	0.313043	0.000258418
764.489	0.312526	0.312323	0.312425	0.000203124
764.588	0.312846	0.312504	0.312675	0.000341964
764.688	0.312742	0.313129	0.312935	-0.000387213
764.787	0.311792	0.312516	0.312154	-0.000724642
764.886	0.313204	0.313165	0.313184	3.90943e-05
764.986	0.311838	0.312235	0.312036	-0.00039717
765.085	0.313072	0.312385	0.312729	0.000686712
765.184	0.313153	0.313054	0.313103	9.8396e-05
765.284	0.312413	0.312201	0.312307	0.000212147
765.383	0.313187	0.312797	0.312992	0.000390435
765.482	0.312068	0.313011	0.31254	-0.00094387
765.582	0.312809	0.312622	0.312715	0.000187104
765.681	0.313343	0.313019	0.313181	0.000324881
765.78	0.312647	0.31193	0.312289	0.000717413
765.88	0.31286	0.313858	0.313359	-0.000998222
765.979	0.312232	0.312681	0.312456	-0.000449608
766.078	0.313928	0.313131	0.313529	0.000796443
766.178	0.312372	0.313258	0.312815	-0.000886285
766.277	0.313593	0.312	0.312797	0.0015928
766.376	0.312556	0.31306	0.312808	-0.000503543
766.476	0.312459	0.312413	0.312436	4.69009e-05
766.575	0.314151	0.313666	0.313908	0.000484924
766.674	0.312979	0.313372	0.313175	-0.000392439
766.774	0.313347	0.3131	0.313224	0.000246124
766.873	0.313603	0.313659	0.313631	-5.58939e-05
766.973	0.31337	0.312833	0.313101	0.000536782
767.072	0.312919	0.313217	0.313068	-0.000297978
767.171	0.313369	0.313716	0.313542	-0.000346113
767.271	0.313318	0.313494	0.313406	-0.000175668
767.37	0.313545	0.314106	0.313826	-0.000560705
767.469	0.313507	0.313037	0.313272	0.000469559
767.569	0.314269	0.313236	0.313753	0.00103259
767.668	0.312746	0.313811	0.313279	-0.00106525
767.767	0.314008	0.313436	0.313722	0.000572234
767.867	0.313709	0.314442	0.314075	-0.000732987
767.966	0.313252	0.313237	0.313244	1.42569e-05
768.065	0.314232	0.314802	0.314517	-0.000569764
768.165	0.313774	0.313595	0.313684	0.000179026
768.264	0.313976	0.313476	0.313726	0.000499737
768.363	0.314493	0.314506	0.314499	-1.30232e-05
768.463	0.314036	0.314066	0.314051	-3.05266e-05
768.562	0.314528	0.314753	0.31464	-0.000225959
768.661	0.313729	0.313995	0.313862	-0.00026638
768.761	0.31504	0.314834	0.314937	0.000206414
768.86	0.313997	0.315396	0.314696	-0.00139896
768.96	0.314414	0.31496	0.314687	-0.000546526
769.059	0.31565	0.31554	0.315595	0.000110251
769.158	0.314621	0.315334	0.314977	-0.000712994
769.258	0.315083	0.315604	0.315344	-0.000520639
769.357	0.315765	0.315373	0.315569	0.00039124
769.456	0.315274	0.314848	0.315061	0.000425614
769.556	0.315825	0.316092	0.315958	-0.000266862
769.655	0.314759	0.316245	0.315502	-0.00148652
769.754	0.317045	0.316368	0.316707	0.000676682
769.854	0.315163	0.316489	0.315826	-0.00132561
769.953	0.317132	0.316229	0.31668	0.000902172
770.052	0.316297	0.316912	0.316605	-0.000615119
770.152	0.316341	0.316921	0.316631	-0.000579885
770.251	0.317024	0.317348	0.317186	-0.00032355
770.35	0.31668	0.317282	0.316981	-0.000601557
770.45	0.317321	0.31765	0.317485	-0.000328601
770.549	0.316797	0.318034	0.317415	-0.00123665
770.648	0.318573	0.317312	0.317943	0.00126109
770.748	0.318032	0.318253	0.318143	-0.000221298
770.847	0.317761	0.318501	0.318131	-0.00074025
770.946	0.318259	0.318432	0.318346	-0.000173661
771.046	0.318557	0.318076	0.318317	0.000481042
771.145	0.31835	0.318494	0.318422	-0.000143442
771.244	0.319325	0.320144	0.319735	-0.000819574
771.344	0.318612	0.319791	0.319201	-0.00117926
771.443	0.320281	0.320248	0.320265	3.29573e-05
771.542	0.318789	0.319993	0.319391	-0.00120355
771.642	0.320071	0.320619	0.320345	-0.000548375
771.741	0.319272	0.320679	0.319975	-0.00140685
771.841	0.320162	0.320398	0.32028	-0.000235296
771.94	0.320222	0.321759	0.320991	-0.00153762
772.039	0.32026	0.321442	0.320851	-0.00118176
772.139	0.321368	0.322122	0.321745	-0.000754308
772.238	0.3209	0.321727	0.321313	-0.000827572
772.337	0.321346	0.322526	0.321936	-0.00117969
772.437	0.322074	0.322945	0.322509	-0.000870835
772.536	0.320939	0.323268	0.322104	-0.00232957
772.635	0.322684	0.32416	0.323422	-0.00147629
772.735	0.321596	0.32447	0.323033	-0.00287411
772.834	0.322807	0.324615	0.323711	-0.00180767
772.933	0.323366	0.325618	0.324492	-0.00225207
773.033	0.323251	0.325279	0.324265	-0.0020275
773.132	0.323926	0.326238	0.325082	-0.00231167
773.231	0.323732	0.326041	0.324887	-0.0023083
773.331	0.32466	0.326764	0.325712	-0.00210457
773.43	0.3245	0.328701	0.3266	-0.0042004
773.529	0.325414	0.327477	0.326446	-0.00206286
773.629	0.325509	0.329694	0.327601	-0.00418515
773.728	0.325846	0.329415	0.32763	-0.00356868
773.827	0.326616	0.329727	0.328172	-0.00311109
773.927	0.327187	0.330214	0.328701	-0.00302784
774.026	0.327653	0.332006	0.32983	-0.00435251
774.125	0.327762	0.332013	0.329887	-0.00425102
774.225	0.328707	0.33293	0.330819	-0.00422243
774.324	0.329479	0.334036	0.331757	-0.00455765
774.424	0.32888	0.334681	0.331781	-0.00580086
774.523	0.330505	0.336084	0.333295	-0.00557881
774.622	0.330971	0.33683	0.333901	-0.00585908
774.722	0.331454	0.337494	0.334474	-0.00603993
774.821	0.332766	0.339532	0.336149	-0.00676593
774.92	0.332195	0.339846	0.336021	-0.00765064
775.02	0.334157	0.342179	0.338168	-0.00802229
775.119	0.335028	0.342416	0.338722	-0.00738883
775.218	0.335073	0.344349	0.339711	-0.00927541
775.318	0.337044	0.345808	0.341426	-0.00876361
775.417	0.337256	0.347101	0.342178	-0.00984503
775.516	0.339414	0.350836	0.345125	-0.0114219
775.616	0.33998	0.35189	0.345935	-0.0119095
775.715	0.341196	0.354253	0.347725	-0.0130569
775.814	0.343765	0.357834	0.350799	-0.0140694
775.914	0.344078	0.360227	0.352152	-0.0161484
776.013	0.347217	0.365026	0.356121	-0.0178089
776.112	0.348823	0.368169	0.358496	-0.0193458
776.212	0.352095	0.373168	0.362632	-0.0210724
776.311	0.35539	0.379244	0.367317	-0.0238533
776.41	0.359933	0.386762	0.373348	-0.0268291
776.51	0.365564	0.396844	0.381204	-0.0312803
776.609	0.372571	0.40927	0.39092	-0.036699
776.709	0.384198	0.425281	0.404739	-0.0410829
776.808	0.398604	0.449989	0.424296	-0.0513849
776.907	0.417928	0.476143	0.447035	-0.0582151
777.007	0.446403	0.522168	0.484285	-0.0757652
777.106	0.487442	0.588884	0.538163	-0.101441
777.205	0.548058	0.673548	0.610803	-0.12549
777.305	0.614146	0.79665	0.705398	-0.182505
777.404	0.680822	0.925441	0.803131	-0.244619
777.503	0.744906	1.06301	0.903956	-0.318101
777.603	0.800791	1.2065	1.00365	-0.405711
777.702	0.837909	1.34488	1.0914	-0.506974
777.801	0.865093	1.45076	1.15793	-0.58567
777.901	0.872243	1.52984	1.20104	-0.657593
778	0.869188	1.5712	1.2202	-0.702016
778.099	0.858956	1.56771	1.21334	-0.708759
778.199	0.842562	1.5301	1.18633	-0.687538
778.298	0.824936	1.47421	1.14957	-0.649272
778.397	0.806205	1.40042	1.10331	-0.59421
778.497	0.790038	1.32307	1.05656	-0.533034
778.596	0.774577	1.25181	1.01319	-0.477229
778.695	0.758951	1.18297	0.970958	-0.424014
778.795	0.746829	1.1253	0.936062	-0.378467
778.894	0.734689	1.06947	0.902077	-0.334776
778.993	0.72318	1.02322	0.873201	-0.300042
779.093	0.7132	0.982273	0.847737	-0.269072
779.192	0.70236	0.94652	0.82444	-0.24416
779.291	0.693658	0.913094	0.803376	-0.219435
779.391	0.685672	0.882151	0.783912	-0.196479
779.49	0.676762	0.854711	0.765736	-0.17795
779.59	0.671477	0.825942	0.748709	-0.154465
779.689	0.661395	0.805722	0.733559	-0.144327
779.788	0.656302	0.788277	0.72229	-0.131975
779.888	0.651524	0.772204	0.711864	-0.12068
779.987	0.64659	0.75689	0.70174	-0.1103
780.086	0.64217	0.742356	0.692263	-0.100186
780.186	0.637668	0.72848	0.683074	-0.0908121
780.285	0.634146	0.716005	0.675076	-0.0818591
780.384	0.630003	0.705605	0.667804	-0.0756018
780.484	0.625874	0.694379	0.660126	-0.0685058
780.583	0.621828	0.683776	0.652802	-0.0619484
780.682	0.61718	0.673984	0.645582	-0.0568039
780.782	0.612318	0.663744	0.638031	-0.0514256
780.881	0.607367	0.654971	0.631169	-0.0476038
780.98	0.602208	0.644698	0.623453	-0.0424898
781.08	0.597016	0.636599	0.616807	-0.0395838
781.179	0.591019	0.628704	0.609862	-0.0376854
781.278	0.585545	0.619514	0.602529	-0.033969
781.378	0.58124	0.613171	0.597206	-0.0319305
781.477	0.574087	0.605648	0.589868	-0.0315612
781.576	0.569615	0.597184	0.583399	-0.0275696
781.676	0.563785	0.591283	0.577534	-0.0274985
781.775	0.558464	0.583741	0.571102	-0.0252772
781.875	0.553104	0.577754	0.565429	-0.02465
781.974	0.548766	0.571613	0.56019	-0.0228476
782.073	0.542947	0.565386	0.554167	-0.0224383
782.173	0.539195	0.561123	0.550159	-0.0219276
782.272	0.534752	0.554256	0.544504	-0.0195043
782.371	0.530074	0.550044	0.540059	-0.0199704
782.471	0.526717	0.544753	0.535735	-0.0180355
782.57	0.521987	0.539869	0.530928	-0.0178827
782.669	0.519326	0.535972	0.527649	-0.0166457
782.769	0.515183	0.531102	0.523143	-0.0159189
782.868	0.512861	0.52891	0.520886	-0.0160494
782.967	0.508665	0.52396	0.516312	-0.0152952
783.067	0.506354	0.521257	0.513805	-0.0149029
783.166	0.503963	0.517327	0.510645	-0.0133641
783.265	0.502247	0.514997	0.508622	-0.0127499
783.365	0.498494	0.512194	0.505344	-0.0137003
783.464	0.498519	0.509626	0.504072	-0.0111074
783.563	0.49569	0.507136	0.501413	-0.0114465
783.663	0.494801	0.504617	0.499709	-0.00981563
783.762	0.492179	0.502337	0.497258	-0.0101573
783.861	0.491301	0.500441	0.495871	-0.00914023
783.961	0.490141	0.498964	0.494552	-0.00882333
784.06	0.488981	0.497186	0.493083	-0.00820522
784.159	0.4885	0.495633	0.492066	-0.00713214
784.259	0.48725	0.495198	0.491224	-0.0079476
784.358	0.486108	0.492789	0.489448	-0.00668049
784.458	0.487249	0.491888	0.489568	-0.00463891
784.557	0.484904	0.49148	0.488192	-0.00657557
784.656	0.486134	0.490203	0.488168	-0.00406884
784.756	0.484312	0.489382	0.486847	-0.00507053
784.855	0.484236	0.488309	0.486273	-0.00407224
784.954	0.483497	0.488249	0.485873	-0.00475205
785.054	0.483403	0.487204	0.485304	-0.00380066
785.153	0.482717	0.486395	0.484556	-0.00367765
785.252	0.482457	0.485844	0.484151	-0.003387
785.352	0.48114	0.485285	0.483212	-0.00414453
785.451	0.48264	0.484323	0.483481	-0.00168373
785.55	0.479664	0.483654	0.481659	-0.00398937
785.65	0.481322	0.482696	0.482009	-0.00137446
785.749	0.479026	0.483555	0.481291	-0.00452886
785.848	0.479214	0.48163	0.480422	-0.00241587
785.948	0.478837	0.481356	0.480097	-0.00251837
786.047	0.478126	0.480578	0.479352	-0.00245187
786.146	0.478908	0.480164	0.479536	-0.00125695
786.246	0.475897	0.480883	0.47839	-0.0049862
786.345	0.477268	0.47881	0.478039	-0.00154137
786.444	0.476317	0.479517	0.477917	-0.00320045
786.544	0.47598	0.478048	0.477014	-0.00206751
786.643	0.475706	0.478652	0.477179	-0.00294588
786.742	0.473861	0.477814	0.475838	-0.00395232
786.842	0.474718	0.47753	0.476124	-0.00281212
786.941	0.473544	0.477272	0.475408	-0.00372766
787.04	0.473355	0.477381	0.475368	-0.0040261
787.14	0.473951	0.475723	0.474837	-0.001772
787.239	0.471864	0.476283	0.474073	-0.00441943
787.339	0.473428	0.476205	0.474817	-0.00277702
787.438	0.470924	0.475895	0.47341	-0.00497109
787.537	0.471914	0.475449	0.473682	-0.00353447
787.637	0.471213	0.475782	0.473497	-0.00456951
787.736	0.471116	0.475078	0.473097	-0.00396145
787.835	0.470242	0.47508	0.472661	-0.00483775
787.935	0.470548	0.474361	0.472455	-0.00381222
788.034	0.470113	0.475686	0.472899	-0.00557321
788.133	0.47024	0.475586	0.472913	-0.00534601
788.233	0.470764	0.475199	0.472981	-0.00443473
788.332	0.469789	0.47504	0.472415	-0.00525098
788.431	0.469784	0.474887	0.472336	-0.00510307
788.531	0.470157	0.475327	0.472742	-0.00516991
788.63	0.469649	0.475568	0.472608	-0.00591915
788.729	0.469847	0.475256	0.472551	-0.00540869
788.829	0.470044	0.475294	0.472669	-0.00524995
788.928	0.4699	0.475273	0.472587	-0.00537351
789.027	0.470321	0.475994	0.473158	-0.005673
789.127	0.470174	0.475341	0.472758	-0.0051673
789.226	0.47037	0.476549	0.473459	-0.00617951
789.326	0.470254	0.47525	0.472752	-0.00499697
789.425	0.470632	0.476526	0.473579	-0.0058936
789.524	0.471777	0.476418	0.474097	-0.00464083
789.624	0.47131	0.476052	0.473681	-0.00474277
789.723	0.47174	0.476927	0.474334	-0.00518625
789.822	0.47258	0.476827	0.474703	-0.00424654
789.922	0.472589	0.478064	0.475326	-0.00547523
790.021	0.47329	0.476791	0.47504	-0.00350124
790.12	0.473738	0.47771	0.475724	-0.00397123
790.22	0.475112	0.478136	0.476624	-0.00302413
790.319	0.475187	0.477478	0.476333	-0.00229173
790.418	0.476377	0.479032	0.477705	-0.00265474
790.518	0.477798	0.479171	0.478484	-0.00137238
790.617	0.478065	0.48009	0.479078	-0.00202574
790.716	0.481357	0.479742	0.480549	0.00161498
790.816	0.481285	0.481463	0.481374	-0.000177833
790.915	0.483565	0.482162	0.482864	0.00140308
791.014	0.48699	0.483493	0.485242	0.00349783
791.114	0.4888	0.485316	0.487058	0.00348469
791.213	0.494609	0.486326	0.490468	0.0082825
791.312	0.49689	0.488444	0.492667	0.00844613
791.412	0.502819	0.491132	0.496975	0.0116874
791.511	0.509203	0.494407	0.501805	0.014796
791.61	0.516818	0.498277	0.507547	0.0185409
791.71	0.527587	0.504902	0.516245	0.0226855
791.809	0.539378	0.511151	0.525264	0.0282272
791.908	0.557038	0.519826	0.538432	0.0372112
792.008	0.573634	0.527825	0.55073	0.045809
792.107	0.594691	0.539897	0.567294	0.0547934
792.207	0.618477	0.551059	0.584768	0.0674176
792.306	0.643124	0.56295	0.603037	0.0801742
792.405	0.66923	0.576875	0.623053	0.0923549
792.505	0.692643	0.588349	0.640496	0.104294
792.604	0.714357	0.599507	0.656932	0.11485
792.703	0.732241	0.607568	0.669904	0.124673
792.803	0.750238	0.61541	0.682824	0.134828
792.902	0.7625	0.621277	0.691888	0.141223
793.001	0.770625	0.626086	0.698355	0.144539
793.101	0.777967	0.62786	0.702913	0.150107
793.2	0.780017	0.628906	0.704461	0.151111
793.299	0.779603	0.629201	0.704402	0.150403
793.399	0.777436	0.628089	0.702763	0.149347
793.498	0.773394	0.627643	0.700519	0.145751
793.597	0.767041	0.625102	0.696072	0.141939
793.697	0.762179	0.622707	0.692443	0.139472
793.796	0.754744	0.619347	0.687045	0.135396
793.895	0.74726	0.617018	0.682139	0.130242
793.995	0.739891	0.613974	0.676933	0.125917
794.094	0.732732	0.609743	0.671238	0.122989
794.193	0.72241	0.607426	0.664918	0.114984
794.293	0.714858	0.602586	0.658722	0.112272
794.392	0.706245	0.600265	0.653255	0.10598
794.491	0.699229	0.59586	0.647544	0.10337
794.591	0.69019	0.591713	0.640951	0.098477
794.69	0.682616	0.588816	0.635716	0.0938007
794.79	0.675905	0.585574	0.630739	0.0903311
794.889	0.668269	0.583119	0.625694	0.0851499
794.988	0.662313	0.578654	0.620484	0.0836592
795.088	0.655485	0.576154	0.61582	0.0793302
795.187	0.649769	0.573786	0.611777	0.0759828
795.286	0.643973	0.570034	0.607003	0.073939
795.386	0.637007	0.568889	0.602948	0.0681188
795.485	0.633467	0.564978	0.599223	0.0684896
795.584	0.626973	0.562947	0.59496	0.0640261
795.684	0.623329	0.561505	0.592417	0.0618241
795.783	0.617687	0.557922	0.587805	0.0597647
795.882	0.614439	0.556673	0.585556	0.0577662
795.982	0.60867	0.554238	0.581454	0.0544325
796.081	0.604509	0.551908	0.578209	0.052601
796.18	0.601619	0.550651	0.576135	0.0509675
796.28	0.597582	0.547789	0.572685	0.0497934
796.379	0.594909	0.547449	0.571179	0.0474594
796.478	0.590033	0.544691	0.567362	0.0453424
796.578	0.587791	0.542998	0.565395	0.0447938
796.677	0.584571	0.541862	0.563217	0.0427086
796.776	0.581143	0.540007	0.560575	0.0411354
796.876	0.579396	0.539567	0.559482	0.0398292
796.975	0.575535	0.536803	0.556169	0.0387326
797.075	0.573683	0.537233	0.555458	0.0364491
797.174	0.570745	0.53488	0.552812	0.035865
797.273	0.56907	0.534075	0.551573	0.0349945
797.373	0.566301	0.533029	0.549665	0.0332716
797.472	0.564952	0.530839	0.547895	0.0341137
797.571	0.563197	0.531617	0.547407	0.0315796
797.671	0.560686	0.529292	0.544989	0.0313941
797.77	0.559719	0.52958	0.544649	0.030139
797.869	0.557075	0.527775	0.542425	0.0292998
797.969	0.556268	0.527162	0.541715	0.0291059
798.068	0.555416	0.527293	0.541355	0.0281232
798.167	0.552995	0.525763	0.539379	0.0272314
798.267	0.552691	0.525683	0.539187	0.0270084
798.366	0.549824	0.525097	0.537461	0.0247263
798.465	0.550145	0.524127	0.537136	0.0260188
798.565	0.548164	0.524514	0.536339	0.0236497
798.664	0.54728	0.522779	0.53503	0.0245011
798.763	0.54732	0.523905	0.535612	0.0234156
798.863	0.544856	0.522205	0.533531	0.0226515
798.962	0.545819	0.522332	0.534076	0.0234863
799.061	0.542926	0.522534	0.53273	0.0203918
799.161	0.543558	0.521648	0.532603	0.0219096
799.26	0.542872	0.523082	0.532977	0.01979
799.359	0.54228	0.520365	0.531323	0.0219142
799.459	0.541455	0.522101	0.531778	0.0193548
799.558	0.54027	0.52173	0.531	0.0185397
799.658	0.540797	0.520521	0.530659	0.0202766
799.757	0.539749	0.522208	0.530978	0.0175409
799.856	0.538614	0.520536	0.529575	0.0180776
799.956	0.539301	0.522667	0.530984	0.0166335
800.055	0.537659	0.520823	0.529241	0.0168356
800.154	0.538824	0.521403	0.530113	0.0174204
800.254	0.536452	0.521666	0.529059	0.0147858
800.353	0.537198	0.520672	0.528935	0.0165261
800.452	0.537186	0.521646	0.529416	0.01554
800.552	0.535443	0.52093	0.528187	0.0145128
800.651	0.537119	0.521444	0.529281	0.0156745
800.75	0.534663	0.520908	0.527785	0.0137553
800.85	0.53611	0.520045	0.528078	0.0160655
800.949	0.53426	0.520986	0.527623	0.013274
801.048	0.534674	0.520355	0.527515	0.0143195
801.148	0.534655	0.520776	0.527716	0.0138798
801.247	0.533488	0.520387	0.526937	0.0131014
801.346	0.534419	0.520224	0.527321	0.0141954
801.446	0.532422	0.521329	0.526875	0.0110932
801.545	0.533801	0.520543	0.527172	0.0132571
801.644	0.532901	0.520749	0.526825	0.0121517
801.744	0.533019	0.520583	0.526801	0.012436
801.843	0.532881	0.520938	0.526909	0.0119431
801.942	0.532053	0.520669	0.526361	0.0113836
802.042	0.532236	0.52098	0.526608	0.0112558
802.141	0.531788	0.521101	0.526445	0.0106864
802.241	0.532078	0.519863	0.52597	0.0122154
802.34	0.531885	0.521596	0.52674	0.010289
802.439	0.531905	0.52012	0.526013	0.0117849
802.539	0.531001	0.521167	0.526084	0.00983325
802.638	0.531264	0.521261	0.526263	0.0100037
802.737	0.532323	0.521468	0.526895	0.0108552
802.837	0.530776	0.521524	0.52615	0.00925206
802.936	0.531498	0.521428	0.526463	0.0100701
803.035	0.531131	0.522407	0.526769	0.00872379
803.135	0.531537	0.521795	0.526666	0.00974236
803.234	0.53242	0.522064	0.527242	0.0103562
803.333	0.531258	0.522544	0.526901	0.00871456
803.433	0.531793	0.521984	0.526888	0.00980911
803.532	0.531564	0.523329	0.527447	0.00823514
803.631	0.531777	0.522607	0.527192	0.00916969
803.731	0.531801	0.523817	0.527809	0.00798458
803.83	0.53192	0.523342	0.527631	0.00857767
803.929	0.531883	0.524266	0.528075	0.00761735
804.029	0.532484	0.523845	0.528165	0.00863915
804.128	0.532381	0.523146	0.527763	0.00923495
804.227	0.532437	0.525691	0.529064	0.00674592
804.327	0.5321	0.523475	0.527787	0.00862466
804.426	0.53289	0.52518	0.529035	0.00771009
804.526	0.531961	0.525437	0.528699	0.00652361
804.625	0.532517	0.524865	0.528691	0.00765175
804.724	0.533151	0.526137	0.529644	0.0070133
804.824	0.532486	0.525221	0.528854	0.00726488
804.923	0.533213	0.526075	0.529644	0.00713819
805.022	0.533584	0.526543	0.530063	0.00704099
805.122	0.532461	0.526625	0.529543	0.00583538
805.221	0.534101	0.526428	0.530265	0.00767262
805.32	0.532735	0.526832	0.529784	0.005903
805.42	0.534174	0.528062	0.531118	0.00611205
805.519	0.533369	0.527053	0.530211	0.00631584
805.618	0.533588	0.527887	0.530737	0.00570098
805.718	0.53444	0.527137	0.530788	0.00730257
805.817	0.533206	0.528723	0.530964	0.00448336
805.916	0.535053	0.528342	0.531698	0.00671081
806.016	0.53345	0.528657	0.531053	0.00479283
806.115	0.535214	0.528832	0.532023	0.00638281
806.214	0.533501	0.529057	0.531279	0.00444406
806.314	0.534873	0.529865	0.532369	0.0050081
806.413	0.535078	0.528451	0.531765	0.00662748
806.512	0.534206	0.530344	0.532275	0.00386195
806.612	0.536122	0.529339	0.532731	0.00678254
806.711	0.534147	0.529973	0.53206	0.00417453
806.81	0.534374	0.530333	0.532354	0.00404098
806.91	0.53463	0.529948	0.532289	0.00468168
807.009	0.535037	0.530819	0.532928	0.00421783
807.108	0.535335	0.529561	0.532448	0.005774
807.208	0.534622	0.530809	0.532716	0.00381307
807.307	0.535698	0.530904	0.533301	0.00479382
807.407	0.535402	0.531237	0.53332	0.00416469
807.506	0.535302	0.531614	0.533458	0.00368738
807.605	0.535369	0.530854	0.533112	0.00451483
807.705	0.535425	0.53144	0.533432	0.0039848
807.804	0.535623	0.532272	0.533948	0.0033509
807.903	0.534983	0.531263	0.533123	0.00372018
808.003	0.536455	0.530934	0.533695	0.00552132
808.102	0.535275	0.531306	0.53329	0.00396906
808.201	0.535654	0.53187	0.533762	0.00378451
808.301	0.535402	0.531491	0.533447	0.00391097
808.4	0.534946	0.531331	0.533139	0.00361482
808.499	0.536474	0.531322	0.533898	0.00515236
808.599	0.534371	0.532381	0.533376	0.00199036
808.698	0.535247	0.531319	0.533283	0.00392875
808.797	0.535059	0.531696	0.533377	0.00336333
808.897	0.53577	0.530661	0.533216	0.00510884
808.996	0.534848	0.532139	0.533493	0.00270889
809.095	0.534781	0.53087	0.532826	0.00391108
809.195	0.534735	0.53178	0.533257	0.00295514
809.294	0.534438	0.530749	0.532593	0.00368909
809.393	0.535458	0.531108	0.533283	0.00435063
809.493	0.533992	0.531022	0.532507	0.00296959
809.592	0.534738	0.530919	0.532828	0.00381897
809.692	0.533887	0.530918	0.532403	0.00296927
809.791	0.534017	0.530943	0.53248	0.00307451
809.89	0.534088	0.530625	0.532357	0.00346267
809.99	0.534338	0.530176	0.532257	0.00416252
810.089	0.533777	0.531631	0.532704	0.00214524
810.188	0.534089	0.529263	0.531676	0.00482625
810.288	0.533789	0.530586	0.532188	0.00320276
810.387	0.533059	0.530206	0.531633	0.00285265
810.486	0.533735	0.530623	0.532179	0.00311255
810.586	0.533638	0.530151	0.531895	0.00348712
810.685	0.532818	0.529809	0.531313	0.00300906
810.784	0.532563	0.530163	0.531363	0.00239941
810.884	0.532853	0.530722	0.531787	0.00213084
810.983	0.532601	0.529048	0.530824	0.00355277
811.082	0.53267	0.529824	0.531247	0.00284665
811.182	0.532393	0.529071	0.530732	0.00332139
811.281	0.532069	0.530578	0.531324	0.00149145
811.38	0.53169	0.528646	0.530168	0.00304463
811.48	0.532302	0.529387	0.530844	0.00291513
811.579	0.531499	0.529429	0.530464	0.00207087
811.678	0.532096	0.528659	0.530378	0.00343717
811.778	0.531437	0.52849	0.529964	0.00294664
811.877	0.53141	0.529314	0.530362	0.00209586
811.976	0.530694	0.528186	0.52944	0.00250736
812.076	0.530095	0.52867	0.529382	0.00142554
812.175	0.531262	0.528596	0.529929	0.00266674
812.275	0.530373	0.527497	0.528935	0.0028755
812.374	0.530596	0.529404	0.53	0.0011925
812.473	0.530257	0.527309	0.528783	0.00294839
812.573	0.52993	0.528162	0.529046	0.00176853
812.672	0.530151	0.527941	0.529046	0.00221017
812.771	0.52994	0.527597	0.528769	0.00234291
812.871	0.528847	0.52827	0.528558	0.00057678
812.97	0.529725	0.526719	0.528222	0.00300605
813.069	0.530155	0.527605	0.52888	0.00255043
813.169	0.529126	0.526978	0.528052	0.00214792
813.268	0.529006	0.527652	0.528329	0.00135369
813.367	0.530056	0.526993	0.528525	0.00306235
813.467	0.52868	0.527111	0.527895	0.00156833
813.566	0.529306	0.528001	0.528653	0.00130575
813.665	0.528298	0.526398	0.527348	0.00189986
813.765	0.528782	0.526426	0.527604	0.00235629
813.864	0.528786	0.527575	0.52818	0.00121071
813.963	0.528366	0.526077	0.527221	0.00228846
814.063	0.528233	0.527256	0.527745	0.000977374
814.162	0.529039	0.52622	0.527629	0.0028194
814.261	0.527614	0.526532	0.527073	0.00108231
814.361	0.528494	0.526295	0.527394	0.00219957
814.46	0.52752	0.526386	0.526953	0.00113378
814.559	0.528019	0.526971	0.527495	0.00104783
814.659	0.527883	0.526571	0.527227	0.00131138
814.758	0.527189	0.526766	0.526977	0.000422047
814.857	0.52793	0.526041	0.526986	0.001889
814.957	0.528361	0.525995	0.527178	0.00236586
815.056	0.526886	0.527163	0.527025	-0.000276456
815.156	0.528376	0.525153	0.526764	0.00322286
815.255	0.526954	0.527092	0.527023	-0.000138409
815.354	0.528012	0.525485	0.526749	0.00252672
815.454	0.528413	0.52689	0.527651	0.00152326
815.553	0.526503	0.525661	0.526082	0.000841478
815.652	0.528213	0.525893	0.527053	0.00231963
815.752	0.526352	0.526385	0.526368	-3.3604e-05
815.851	0.527919	0.525148	0.526533	0.00277027
815.95	0.526791	0.526861	0.526826	-7.02369e-05
816.05	0.526247	0.52529	0.525768	0.000957019
816.149	0.527937	0.526041	0.526989	0.00189596
816.248	0.526426	0.525602	0.526014	0.000824299
816.348	0.527038	0.525148	0.526093	0.00189028
816.447	0.526705	0.525716	0.526211	0.000989605
816.546	0.526762	0.525856	0.526309	0.000906462
816.646	0.526572	0.525792	0.526182	0.00077997
816.745	0.526688	0.525457	0.526072	0.00123096
816.844	0.52644	0.525927	0.526184	0.000513124
816.944	0.526703	0.524566	0.525635	0.00213721
817.043	0.525956	0.526611	0.526284	-0.000655017
817.143	0.526301	0.524378	0.525339	0.00192255
817.242	0.526355	0.524931	0.525643	0.00142384
817.341	0.526034	0.525194	0.525614	0.000839395
817.441	0.526045	0.525349	0.525697	0.000696233
817.54	0.526167	0.524518	0.525342	0.00164897
817.639	0.526018	0.525242	0.52563	0.000775572
817.739	0.5259	0.524877	0.525388	0.00102296
817.838	0.52594	0.524816	0.525378	0.00112355
817.937	0.525739	0.524565	0.525152	0.00117359
818.037	0.526483	0.524779	0.525631	0.00170377
818.136	0.526317	0.525225	0.525771	0.00109211
818.235	0.525794	0.524906	0.52535	0.000888749
818.335	0.526288	0.525092	0.52569	0.00119681
818.434	0.525911	0.526295	0.526103	-0.000384645
818.533	0.52539	0.524431	0.52491	0.000959105
818.633	0.52593	0.52568	0.525805	0.000250621
818.732	0.526211	0.525245	0.525728	0.0009667
818.831	0.525956	0.525605	0.52578	0.000351127
818.931	0.525929	0.525556	0.525743	0.00037298
819.03	0.526582	0.525309	0.525946	0.00127301
819.129	0.525507	0.526016	0.525762	-0.000508809
819.229	0.526888	0.525094	0.525991	0.00179315
819.328	0.525835	0.526363	0.526099	-0.000527963
819.427	0.526279	0.525033	0.525656	0.00124626
819.527	0.52676	0.526228	0.526494	0.000531868
819.626	0.525508	0.526094	0.525801	-0.000586168
819.725	0.526644	0.526722	0.526683	-7.77659e-05
819.825	0.525903	0.525414	0.525659	0.0004883
819.924	0.527047	0.526636	0.526841	0.000411311
820.024	0.526591	0.526435	0.526513	0.000155434
820.123	0.526406	0.526246	0.526326	0.000160134
820.222	0.527821	0.526494	0.527158	0.00132769
820.322	0.526146	0.527016	0.526581	-0.000869556
820.421	0.52844	0.526625	0.527533	0.00181446
820.52	0.526083	0.526404	0.526243	-0.000321056
820.62	0.527683	0.527276	0.52748	0.000406515
820.719	0.527071	0.526863	0.526967	0.000208247
820.818	0.526938	0.526931	0.526935	6.88752e-06
820.918	0.527576	0.527577	0.527576	-8.59436e-07
821.017	0.52701	0.526273	0.526642	0.000737255
821.116	0.527763	0.526929	0.527346	0.000833795
821.216	0.527407	0.527938	0.527672	-0.000530487
821.315	0.527733	0.527299	0.527516	0.00043413
821.414	0.527977	0.528832	0.528404	-0.00085438
821.514	0.527329	0.526314	0.526822	0.00101452
821.613	0.529293	0.529125	0.529209	0.000168168
821.712	0.527152	0.527626	0.527389	-0.000473294
821.812	0.529118	0.528067	0.528592	0.00105137
821.911	0.52799	0.528722	0.528356	-0.000731935
822.01	0.528463	0.527671	0.528067	0.000792904
822.11	0.528332	0.528952	0.528642	-0.000619784
822.209	0.528464	0.527746	0.528105	0.000718268
822.308	0.5293	0.528686	0.528993	0.000613906
822.408	0.527919	0.528924	0.528421	-0.00100528
822.507	0.528899	0.528441	0.52867	0.000458755
822.607	0.529609	0.529707	0.529658	-9.75638e-05
822.706	0.528148	0.528395	0.528271	-0.000246637
822.805	0.529877	0.529542	0.529709	0.00033519
822.905	0.527897	0.528884	0.52839	-0.000986992
823.004	0.529754	0.529095	0.529425	0.00065905
823.103	0.528763	0.53092	0.529842	-0.00215618
823.203	0.529469	0.529477	0.529473	-7.3887e-06
823.302	0.529825	0.530196	0.53001	-0.000370541
823.401	0.528587	0.529683	0.529135	-0.00109604
823.501	0.530657	0.530951	0.530804	-0.000293932
823.6	0.529053	0.529106	0.52908	-5.27949e-05
823.699	0.529481	0.530686	0.530084	-0.00120426
823.799	0.530357	0.530526	0.530441	-0.000168354
823.898	0.529677	0.53127	0.530473	-0.00159295
823.997	0.530869	0.529928	0.530399	0.000941122
824.097	0.529655	0.530149	0.529902	-0.000494602
824.196	0.530406	0.530481	0.530443	-7.49022e-05
824.295	0.529547	0.531405	0.530476	-0.00185814
824.395	0.530867	0.530742	0.530805	0.000125034
824.494	0.530284	0.531522	0.530903	-0.00123782
824.593	0.530358	0.53059	0.530474	-0.000232379
824.693	0.530867	0.531708	0.531288	-0.000840634
824.792	0.530158	0.530641	0.5304	-0.000483145
824.892	0.530913	0.531428	0.531171	-0.000515609
824.991	0.531118	0.531329	0.531224	-0.00021078
825.09	0.530578	0.532013	0.531296	-0.00143417
825.19	0.530775	0.530814	0.530794	-3.89259e-05
825.289	0.531172	0.531657	0.531415	-0.000485217
825.388	0.531318	0.532213	0.531765	-0.000895226
825.488	0.530891	0.532111	0.531501	-0.00121961
825.587	0.531031	0.531591	0.531311	-0.000560581
825.686	0.532135	0.532062	0.532099	7.23424e-05
825.786	0.531124	0.531492	0.531308	-0.000367558
825.885	0.531471	0.532	0.531736	-0.000529633
825.984	0.531623	0.531841	0.531732	-0.000217681
826.084	0.531571	0.531884	0.531727	-0.000312463
826.183	0.531403	0.532647	0.532025	-0.00124367
826.282	0.532042	0.531755	0.531899	0.000286777
826.382	0.532376	0.531987	0.532182	0.000389458
826.481	0.530677	0.532926	0.531802	-0.00224882
826.58	0.532876	0.532046	0.532461	0.000829917
826.68	0.531476	0.532491	0.531984	-0.00101498
826.779	0.532539	0.532603	0.532571	-6.35711e-05
826.878	0.531995	0.532528	0.532262	-0.000532335
826.978	0.53249	0.531986	0.532238	0.000504149
827.077	0.532007	0.533363	0.532685	-0.00135625
827.176	0.532608	0.532651	0.532629	-4.27398e-05
827.276	0.532562	0.533266	0.532914	-0.000704117
827.375	0.53171	0.533744	0.532727	-0.00203373
827.474	0.533366	0.53267	0.533018	0.000695073
827.574	0.531281	0.533032	0.532156	-0.00175071
827.673	0.533241	0.533063	0.533152	0.000177672
827.773	0.532143	0.534259	0.533201	-0.00211568
827.872	0.53288	0.533219	0.533049	-0.000338907
827.971	0.533418	0.533729	0.533574	-0.000310821
828.071	0.532312	0.533483	0.532897	-0.00117149
828.17	0.533369	0.534598	0.533983	-0.00122839
828.269	0.532888	0.533831	0.533359	-0.000942602
828.369	0.534355	0.533899	0.534127	0.000455619
828.468	0.532976	0.534628	0.533802	-0.00165258
828.567	0.533222	0.533706	0.533464	-0.000484141
828.667	0.533812	0.533965	0.533889	-0.000153759
828.766	0.532992	0.534826	0.533909	-0.00183419
828.865	0.534323	0.533463	0.533893	0.000859901
828.965	0.532916	0.535426	0.534171	-0.00250937
829.064	0.535007	0.533234	0.53412	0.00177293
829.163	0.533776	0.534941	0.534359	-0.00116544
829.263	0.534149	0.534418	0.534284	-0.000268713
829.362	0.534468	0.534718	0.534593	-0.000250258
829.461	0.534413	0.533999	0.534206	0.000413928
829.561	0.535136	0.534596	0.534866	0.000539812
829.66	0.533204	0.53594	0.534572	-0.00273615
829.759	0.534718	0.534011	0.534365	0.000706026
829.859	0.534292	0.534419	0.534355	-0.000127663
829.958	0.535067	0.534999	0.535033	6.85453e-05
830.058	0.535031	0.534347	0.534689	0.000683861
830.157	0.534436	0.534909	0.534673	-0.000473805
830.256	0.535969	0.534638	0.535304	0.00133094
830.356	0.533386	0.535411	0.534398	-0.00202493
830.455	0.535135	0.533725	0.53443	0.00140973
830.554	0.53385	0.535834	0.534842	-0.00198414
830.654	0.53558	0.534047	0.534814	0.00153285
830.753	0.535246	0.535779	0.535513	-0.000533203
830.852	0.534334	0.533776	0.534055	0.000557738
830.952	0.536178	0.534973	0.535576	0.00120461
831.051	0.534202	0.535203	0.534702	-0.00100098
831.15	0.535449	0.534887	0.535168	0.000562203
831.25	0.534456	0.53514	0.534798	-0.000683985
831.349	0.534875	0.535074	0.534974	-0.000198609
831.448	0.535409	0.53509	0.535249	0.00031948
831.548	0.534484	0.535854	0.535169	-0.00137056
831.647	0.535234	0.534538	0.534886	0.000696325
831.746	0.534748	0.535662	0.535205	-0.000914122
831.846	0.535401	0.534531	0.534966	0.000869602
831.945	0.534975	0.535185	0.53508	-0.000210236
832.044	0.53494	0.535163	0.535052	-0.000222985
832.144	0.535119	0.534642	0.53488	0.000477688
832.243	0.534811	0.535699	0.535255	-0.000887494
832.342	0.53503	0.534771	0.534901	0.000259676
832.442	0.535376	0.535342	0.535359	3.35139e-05
832.541	0.534748	0.534254	0.534501	0.000494755
832.641	0.534778	0.53569	0.535234	-0.000912061
832.74	0.53436	0.535026	0.534693	-0.000666162
832.839	0.535544	0.53453	0.535037	0.00101379
832.939	0.534109	0.535292	0.5347	-0.00118249
833.038	0.534916	0.534657	0.534786	0.000259591
833.137	0.535085	0.535055	0.53507	3.02939e-05
833.237	0.53418	0.534349	0.534265	-0.000168905
833.336	0.535051	0.534808	0.534929	0.000242676
833.435	0.534166	0.534732	0.534449	-0.000566015
833.535	0.534871	0.534555	0.534713	0.000316272
833.634	0.535127	0.534551	0.534839	0.000575356
833.733	0.534174	0.533928	0.534051	0.000246282
833.833	0.534089	0.534294	0.534191	-0.000205966
833.932	0.534616	0.533675	0.534145	0.000940907
834.031	0.534078	0.534667	0.534373	-0.000588328
834.131	0.535322	0.53398	0.534651	0.00134165
834.23	0.533896	0.53412	0.534008	-0.000223414
834.329	0.535068	0.533661	0.534364	0.0014069
834.429	0.533044	0.534214	0.533629	-0.00117031
834.528	0.534721	0.533529	0.534125	0.00119109
834.627	0.533835	0.533665	0.53375	0.000169946
834.727	0.534102	0.533555	0.533829	0.000546863
834.826	0.53392	0.533653	0.533787	0.000267293
834.925	0.533612	0.533671	0.533641	-5.84053e-05
835.025	0.535351	0.533538	0.534445	0.00181345
835.124	0.532844	0.533371	0.533108	-0.000526518
835.224	0.534874	0.533743	0.534308	0.00113099
835.323	0.533058	0.532561	0.53281	0.000497006
835.422	0.53373	0.533818	0.533774	-8.77684e-05
835.522	0.534973	0.533168	0.53407	0.00180512
835.621	0.532022	0.533195	0.532609	-0.00117364
835.72	0.534463	0.5336	0.534031	0.000862774
835.82	0.53267	0.532875	0.532773	-0.000205713
835.919	0.533908	0.533666	0.533787	0.000241911
836.018	0.533668	0.53255	0.533109	0.0011175
836.118	0.533288	0.53347	0.533379	-0.00018217
836.217	0.533233	0.533223	0.533228	1.0696e-05
836.316	0.533057	0.532481	0.532769	0.000575987
836.416	0.533014	0.533797	0.533405	-0.000782817
836.515	0.533423	0.532828	0.533125	0.000594625
836.614	0.533708	0.532722	0.533215	0.000985485
836.714	0.532993	0.532969	0.532981	2.39708e-05
836.813	0.532428	0.533822	0.533125	-0.00139372
836.912	0.532658	0.532066	0.532362	0.000592532
837.012	0.533452	0.533131	0.533292	0.000321073
837.111	0.532982	0.533092	0.533037	-0.000110367
837.21	0.532702	0.532753	0.532727	-5.09093e-05
837.31	0.532697	0.533358	0.533028	-0.000660584
837.409	0.532789	0.532222	0.532505	0.00056693
837.509	0.532713	0.533881	0.533297	-0.00116808
837.608	0.533167	0.531787	0.532477	0.00138006
837.707	0.532496	0.533637	0.533067	-0.00114107
837.807	0.533244	0.532457	0.532851	0.000786609
837.906	0.532698	0.532505	0.532601	0.000193209
838.005	0.53266	0.533802	0.533231	-0.00114184
838.105	0.532699	0.531805	0.532252	0.000893233
838.204	0.532621	0.533388	0.533005	-0.000766854
838.303	0.532503	0.532987	0.532745	-0.000483761
838.403	0.532788	0.532222	0.532505	0.000565813
838.502	0.532083	0.53316	0.532621	-0.00107788
838.601	0.532792	0.532357	0.532575	0.000434904
838.701	0.531967	0.533428	0.532698	-0.00146112
838.8	0.533039	0.532745	0.532892	0.000294191
838.899	0.532842	0.533556	0.533199	-0.00071453
838.999	0.532495	0.532244	0.532369	0.000250707
839.098	0.532288	0.532433	0.532361	-0.00014598
839.197	0.532453	0.533484	0.532969	-0.00103152
839.297	0.53286	0.531609	0.532235	0.00125077
839.396	0.532306	0.533342	0.532824	-0.00103654
839.495	0.532578	0.532472	0.532525	0.000106211
839.595	0.532626	0.53299	0.532808	-0.00036396
839.694	0.532147	0.533005	0.532576	-0.000858118
839.793	0.532407	0.533413	0.53291	-0.00100589
839.893	0.531746	0.532803	0.532275	-0.00105707
839.992	0.532913	0.532438	0.532675	0.000475405
840.092	0.532507	0.5337	0.533103	-0.00119366

## Sheet: Fig. 3
ALS photon energy	ALS XAS	ALS XMCD	140 meV/atom photon energy	140 meV/atom XAS	140 meV/atom XAS difference from ALS	140 meV/atom XAS difference error	140 meV/atom XMCD	140 meV/atom XMCD difference from ALS	140 meV/atom XMCD difference error
745.812	0.31417	-0.00154547	773.5	0.329046	0.00255454	0.00654805	-0.00521773	-0.0025219	0.0130961
745.911	0.313628	0.00144919	773.647	0.326647	-0.000959705	0.00577032	-0.029672	-0.0255974	0.0115406
746.01	0.314415	-0.000800994	773.793	0.326132	-0.00185196	0.0117591	-0.0328286	-0.0295593	0.0235181
746.11	0.313386	-0.00035322	773.94	0.330799	0.00195235	0.00541257	-0.01376	-0.010561	0.0108251
746.209	0.314404	0.000388482	774.086	0.326122	-0.00374221	0.00512152	-0.0239678	-0.0196767	0.010243
746.308	0.313867	-0.00122409	774.233	0.331535	0.000641912	0.00363595	-0.00415199	9.71357e-05	0.0072719
746.408	0.314347	0.00234724	774.379	0.337575	0.00580439	0.00714197	-0.0111625	-0.00591505	0.0142839
746.507	0.314429	-0.00109171	774.526	0.33966	0.00634704	0.00462265	-0.0214662	-0.015879	0.0092453
746.607	0.313896	0.00056082	774.672	0.325887	-0.00830396	0.00781406	-0.031942	-0.0259915	0.0156281
746.706	0.314458	0.0005618	774.819	0.342749	0.00663304	0.00596248	-0.0170269	-0.0102751	0.011925
746.805	0.314548	-0.00133833	774.966	0.341299	0.00430032	0.00431124	0.00220985	0.0100297	0.00862248
746.905	0.314051	0.00147991	775.112	0.320885	-0.0177987	0.00679055	-0.0224517	-0.0150191	0.0135811
747.004	0.314014	-0.00156789	775.259	0.340831	0.00042413	0.00560391	-0.0178794	-0.00881166	0.0112078
747.103	0.31439	0.0011231	775.405	0.347592	0.00550341	0.00659057	-0.0181044	-0.00838827	0.0131811
747.203	0.314464	0.000869981	775.552	0.3436	-0.00181421	0.0128176	-0.0174197	-0.00582411	0.0256352
747.302	0.314261	-0.00159956	775.698	0.353495	0.0060722	0.00366717	0.00210965	0.014973	0.00733434
747.401	0.313926	0.00284238	775.845	0.356542	0.00532797	0.0042869	-0.0331346	-0.018428	0.00857379
747.501	0.314744	-0.00214148	775.991	0.365482	0.0102275	0.00652801	-0.0220934	-0.00464719	0.013056
747.6	0.313936	0.000456192	776.138	0.369739	0.0101805	0.00912441	-0.00572997	0.0140594	0.0182488
747.699	0.314503	0.000823555	776.284	0.400346	0.0342847	0.00745307	-0.0116509	0.0114571	0.0149061
747.799	0.314209	-0.000365428	776.431	0.413915	0.0389416	0.00498799	-0.0152133	0.0125369	0.00997597
747.898	0.314433	0.00129255	776.578	0.443389	0.0555544	0.00457365	-0.0346536	0.000324664	0.00914731
747.997	0.314276	-0.00210998	776.724	0.463062	0.0552457	0.00792676	-0.0384146	0.00428939	0.0158535
748.097	0.314257	0.000278266	776.871	0.517913	0.0792346	0.0148111	-0.0606844	-0.00497944	0.0296223
748.196	0.314692	0.000405311	777.017	0.581711	0.0916182	0.00671459	-0.102438	-0.0239057	0.0134292
748.295	0.314377	-0.000998463	777.164	0.685063	0.104555	0.00644955	-0.13137	-0.0159089	0.0128991
748.395	0.314967	0.00179899	777.31	0.747716	0.0366318	0.00784494	-0.178186	0.00793183	0.0156899
748.494	0.314128	-0.00133086	777.457	0.888843	0.0319599	0.00480704	-0.296217	-0.0124233	0.00961407
748.593	0.314783	0.00204299	777.603	0.970437	-0.0339675	0.00588173	-0.317809	0.0887768	0.0117635
748.693	0.314703	-8.86421e-05	777.75	1.05563	-0.0679388	0.00409499	-0.424746	0.120281	0.00818999
748.792	0.314477	-0.000907134	777.897	1.11312	-0.0861249	0.00304704	-0.513296	0.141312	0.00609408
748.892	0.315337	0.000554901	778.043	1.12962	-0.0876004	0.00298888	-0.547457	0.157486	0.00597775
748.991	0.314478	-0.000880596	778.19	1.11588	-0.0729084	0.00394377	-0.582563	0.106908	0.00788754
749.09	0.314554	0.000651551	778.336	1.0764	-0.0553951	0.00334739	-0.485675	0.142443	0.00669479
749.19	0.314763	0.000399025	778.483	1.00656	-0.056575	0.00372834	-0.422734	0.118906	0.00745669
749.289	0.315486	-0.000162455	778.629	0.981476	-0.0175827	0.00428947	-0.391645	0.0677771	0.00857893
749.388	0.314777	0.0010764	778.776	0.920133	-0.022568	0.00410981	-0.287884	0.099249	0.00821963
749.488	0.314987	-0.00133423	778.922	0.888852	-0.00500551	0.00478836	-0.271129	0.0537607	0.00957672
749.587	0.315215	0.00052643	779.069	0.836391	-0.0174527	0.00340892	-0.22977	0.0467296	0.00681784
749.686	0.314974	0.000580926	779.216	0.806274	-0.0132142	0.00433076	-0.185671	0.0526769	0.00866151
749.786	0.315525	-0.000697738	779.362	0.780006	-0.00954686	0.00373419	-0.153279	0.0498537	0.00746839
749.885	0.315036	0.00134732	779.509	0.745268	-0.0173101	0.00497708	-0.102972	0.0706208	0.00995417
749.984	0.315391	-0.00110758	779.655	0.728824	-0.00987595	0.00473354	-0.104796	0.0429716	0.00946708
750.084	0.315661	0.000549736	779.802	0.717704	-0.00316955	0.00332031	-0.0973599	0.0330808	0.00664062
750.183	0.315347	0.000808975	779.948	0.702775	-0.00290455	0.00317814	-0.0851044	0.029235	0.00635627
750.282	0.315289	-0.00083646	780.095	0.686092	-0.00537798	0.00437533	-0.0486596	0.0507177	0.00875066
750.382	0.315733	0.00135609	780.241	0.675375	-0.00321008	0.00457454	-0.0770058	0.00878134	0.00914909
750.481	0.315283	-0.00118003	780.388	0.658245	-0.00928162	0.00486314	-0.0571044	0.0182406	0.00972627
750.58	0.315645	0.000347385	780.534	0.647564	-0.00881421	0.00548453	-0.0497886	0.0153618	0.0109691
750.68	0.315603	0.000421242	780.681	0.629208	-0.0164703	0.00556994	-0.0293317	0.0275411	0.0111399
750.779	0.315456	0.000115281	780.828	0.623189	-0.0116729	0.00482278	-0.0227074	0.0269531	0.00964556
750.878	0.315735	0.000296774	780.974	0.605432	-0.0185067	0.00721078	-0.0403187	0.0024931	0.0144216
750.978	0.315269	-9.53596e-05	781.121	0.61324	-0.000703746	0.0039592	-0.0337193	0.00508178	0.0079184
751.077	0.316156	0.00201262	781.267	0.59814	-0.00521485	0.00388001	-0.00482801	0.0295592	0.00776002
751.176	0.315254	-0.000837439	781.414	0.604584	0.0100373	0.00560269	-0.00747078	0.0243259	0.0112054
751.276	0.315161	0.00102572	781.56	0.581293	-0.00315488	0.00397868	-0.0227316	0.00548508	0.00795736
751.375	0.316186	0.000171064	781.707	0.568702	-0.00682055	0.00352314	-0.0292964	-0.00249272	0.00704627
751.474	0.314776	-0.000729119	781.853	0.559703	-0.00693024	0.00443637	-0.0222357	0.00254736	0.00887273
751.574	0.315834	0.000968866	782	0.549897	-0.00870686	0.00456184	-0.00305851	0.0196814	0.00912367
751.673	0.315399	0.000227317
751.773	0.31585	5.45283e-05
751.872	0.315672	-0.000159524
751.971	0.315442	6.66237e-05
752.071	0.315481	-0.000179154
752.17	0.315441	0.000623107
752.269	0.315682	-0.000295111
752.369	0.315857	0.0006561
752.468	0.315924	2.26063e-05
752.567	0.315983	-0.000362245
752.667	0.314984	-0.000570169
752.766	0.316227	0.000644969
752.865	0.31578	0.000457077
752.965	0.31566	-0.000139791
753.064	0.316263	0.000829416
753.163	0.315028	-0.000678262
753.263	0.316307	0.000905567
753.362	0.315557	-0.000264039
753.461	0.315955	-0.000238797
753.561	0.31642	0.00133793
753.66	0.315025	-0.00101134
753.759	0.316372	0.000804091
753.859	0.315252	-0.000639564
753.958	0.316654	0.000486056
754.058	0.31551	0.000420416
754.157	0.316205	-0.000123345
754.256	0.315726	0.000162709
754.356	0.315732	-0.000540639
754.455	0.315646	0.000729888
754.554	0.315918	4.37091e-05
754.654	0.315185	-0.000901221
754.753	0.316139	0.000508505
754.852	0.315937	-0.000160141
754.952	0.316052	7.62701e-05
755.051	0.315622	-5.29144e-05
755.15	0.315269	0.000384761
755.25	0.316048	-0.000147293
755.349	0.315319	0.000519536
755.448	0.315945	-0.000183179
755.548	0.315701	0.000336821
755.647	0.315339	-0.00126091
755.746	0.315739	-0.000129542
755.846	0.315224	0.000687098
755.945	0.315709	-0.00143642
756.044	0.315295	0.00133479
756.144	0.315637	-0.000938265
756.243	0.315477	0.0014095
756.342	0.315011	-0.00149059
756.442	0.315392	0.000147293
756.541	0.315366	0.000522218
756.641	0.315103	0.00032447
756.74	0.315186	2.67487e-05
756.839	0.314918	-0.0008348
756.939	0.315734	-0.000732741
757.038	0.314872	0.000366456
757.137	0.315257	-0.000375943
757.237	0.315083	0.000654337
757.336	0.314754	-0.000753599
757.435	0.315613	0.000181855
757.535	0.314404	-0.000256547
757.634	0.31481	-0.00122411
757.733	0.315351	0.000279151
757.833	0.314461	-0.000467602
757.932	0.315129	-0.000749609
758.031	0.314515	-0.000663753
758.131	0.314912	-0.000340781
758.23	0.314877	-0.0001262
758.329	0.314347	-2.8165e-05
758.429	0.31506	-0.000142563
758.528	0.314412	4.76017e-05
758.627	0.31424	-0.00129659
758.727	0.314825	2.2754e-05
758.826	0.313753	-0.000154845
758.925	0.314394	-0.000309254
759.025	0.314178	-0.000110978
759.124	0.314008	-0.000633549
759.224	0.314167	0.000364361
759.323	0.313628	-0.00129989
759.422	0.314512	0.000413511
759.522	0.314106	-0.000792256
759.621	0.313651	0.00083785
759.72	0.314328	-0.00103974
759.82	0.314003	-0.000409585
759.919	0.313957	-0.00026118
760.018	0.313774	0.000618441
760.118	0.313715	-0.000652049
760.217	0.313762	0.000655544
760.316	0.313485	0.00024526
760.416	0.313652	-0.000523061
760.515	0.313654	3.78124e-05
760.614	0.313675	-0.000517945
760.714	0.313304	0.000133413
760.813	0.313793	0.00024888
760.912	0.31312	-0.000558074
761.012	0.313883	9.55695e-05
761.111	0.313351	-0.00031985
761.21	0.313171	0.000867497
761.31	0.313587	-0.00143793
761.409	0.312864	0.00124101
761.509	0.313611	-0.00163249
761.608	0.312923	-0.000337134
761.707	0.313707	-0.000160778
761.807	0.313265	-0.000412326
761.906	0.313043	0.000267349
762.005	0.313599	0.000744416
762.105	0.312727	-0.000618594
762.204	0.313587	-0.000295173
762.303	0.313373	-0.000613157
762.403	0.312742	0.000752074
762.502	0.312908	8.97822e-05
762.601	0.312973	-0.000989879
762.701	0.313351	0.000298591
762.8	0.312472	0.000297407
762.899	0.31319	0.000584275
762.999	0.312755	-0.000382088
763.098	0.312824	-0.000897963
763.197	0.313264	0.00112861
763.297	0.312591	-0.000137526
763.396	0.312712	0.000318503
763.495	0.312807	0.000139063
763.595	0.312568	0.000490352
763.694	0.313302	-0.000625671
763.793	0.312056	0.001064
763.893	0.313052	0.00041918
763.992	0.312826	7.3308e-06
764.092	0.312279	-0.000615748
764.191	0.312873	0.000574232
764.29	0.312364	-0.000280574
764.39	0.313043	0.000258418
764.489	0.312425	0.000203124
764.588	0.312675	0.000341964
764.688	0.312935	-0.000387213
764.787	0.312154	-0.000724642
764.886	0.313184	3.90943e-05
764.986	0.312036	-0.00039717
765.085	0.312729	0.000686712
765.184	0.313103	9.8396e-05
765.284	0.312307	0.000212147
765.383	0.312992	0.000390435
765.482	0.31254	-0.00094387
765.582	0.312715	0.000187104
765.681	0.313181	0.000324881
765.78	0.312289	0.000717413
765.88	0.313359	-0.000998222
765.979	0.312456	-0.000449608
766.078	0.313529	0.000796443
766.178	0.312815	-0.000886285
766.277	0.312797	0.0015928
766.376	0.312808	-0.000503543
766.476	0.312436	4.69009e-05
766.575	0.313908	0.000484924
766.674	0.313175	-0.000392439
766.774	0.313224	0.000246124
766.873	0.313631	-5.58939e-05
766.973	0.313101	0.000536782
767.072	0.313068	-0.000297978
767.171	0.313542	-0.000346113
767.271	0.313406	-0.000175668
767.37	0.313826	-0.000560705
767.469	0.313272	0.000469559
767.569	0.313753	0.00103259
767.668	0.313279	-0.00106525
767.767	0.313722	0.000572234
767.867	0.314075	-0.000732987
767.966	0.313244	1.42569e-05
768.065	0.314517	-0.000569764
768.165	0.313684	0.000179026
768.264	0.313726	0.000499737
768.363	0.314499	-1.30232e-05
768.463	0.314051	-3.05266e-05
768.562	0.31464	-0.000225959
768.661	0.313862	-0.00026638
768.761	0.314937	0.000206414
768.86	0.314696	-0.00139896
768.96	0.314687	-0.000546526
769.059	0.315595	0.000110251
769.158	0.314977	-0.000712994
769.258	0.315344	-0.000520639
769.357	0.315569	0.00039124
769.456	0.315061	0.000425614
769.556	0.315958	-0.000266862
769.655	0.315502	-0.00148652
769.754	0.316707	0.000676682
769.854	0.315826	-0.00132561
769.953	0.31668	0.000902172
770.052	0.316605	-0.000615119
770.152	0.316631	-0.000579885
770.251	0.317186	-0.00032355
770.35	0.316981	-0.000601557
770.45	0.317485	-0.000328601
770.549	0.317415	-0.00123665
770.648	0.317943	0.00126109
770.748	0.318143	-0.000221298
770.847	0.318131	-0.00074025
770.946	0.318346	-0.000173661
771.046	0.318317	0.000481042
771.145	0.318422	-0.000143442
771.244	0.319735	-0.000819574
771.344	0.319201	-0.00117926
771.443	0.320265	3.29573e-05
771.542	0.319391	-0.00120355
771.642	0.320345	-0.000548375
771.741	0.319975	-0.00140685
771.841	0.32028	-0.000235296
771.94	0.320991	-0.00153762
772.039	0.320851	-0.00118176
772.139	0.321745	-0.000754308
772.238	0.321313	-0.000827572
772.337	0.321936	-0.00117969
772.437	0.322509	-0.000870835
772.536	0.322104	-0.00232957
772.635	0.323422	-0.00147629
772.735	0.323033	-0.00287411
772.834	0.323711	-0.00180767
772.933	0.324492	-0.00225207
773.033	0.324265	-0.0020275
773.132	0.325082	-0.00231167
773.231	0.324887	-0.0023083
773.331	0.325712	-0.00210457
773.43	0.3266	-0.0042004
773.529	0.326446	-0.00206286
773.629	0.327601	-0.00418515
773.728	0.32763	-0.00356868
773.827	0.328172	-0.00311109
773.927	0.328701	-0.00302784
774.026	0.32983	-0.00435251
774.125	0.329887	-0.00425102
774.225	0.330819	-0.00422243
774.324	0.331757	-0.00455765
774.424	0.331781	-0.00580086
774.523	0.333295	-0.00557881
774.622	0.333901	-0.00585908
774.722	0.334474	-0.00603993
774.821	0.336149	-0.00676593
774.92	0.336021	-0.00765064
775.02	0.338168	-0.00802229
775.119	0.338722	-0.00738883
775.218	0.339711	-0.00927541
775.318	0.341426	-0.00876361
775.417	0.342178	-0.00984503
775.516	0.345125	-0.0114219
775.616	0.345935	-0.0119095
775.715	0.347725	-0.0130569
775.814	0.350799	-0.0140694
775.914	0.352152	-0.0161484
776.013	0.356121	-0.0178089
776.112	0.358496	-0.0193458
776.212	0.362632	-0.0210724
776.311	0.367317	-0.0238533
776.41	0.373348	-0.0268291
776.51	0.381204	-0.0312803
776.609	0.39092	-0.036699
776.709	0.404739	-0.0410829
776.808	0.424296	-0.0513849
776.907	0.447035	-0.0582151
777.007	0.484285	-0.0757652
777.106	0.538163	-0.101441
777.205	0.610803	-0.12549
777.305	0.705398	-0.182505
777.404	0.803131	-0.244619
777.503	0.903956	-0.318101
777.603	1.00365	-0.405711
777.702	1.0914	-0.506974
777.801	1.15793	-0.58567
777.901	1.20104	-0.657593
778	1.2202	-0.702016
778.099	1.21334	-0.708759
778.199	1.18633	-0.687538
778.298	1.14957	-0.649272
778.397	1.10331	-0.59421
778.497	1.05656	-0.533034
778.596	1.01319	-0.477229
778.695	0.970958	-0.424014
778.795	0.936062	-0.378467
778.894	0.902077	-0.334776
778.993	0.873201	-0.300042
779.093	0.847737	-0.269072
779.192	0.82444	-0.24416
779.291	0.803376	-0.219435
779.391	0.783912	-0.196479
779.49	0.765736	-0.17795
779.59	0.748709	-0.154465
779.689	0.733559	-0.144327
779.788	0.72229	-0.131975
779.888	0.711864	-0.12068
779.987	0.70174	-0.1103
780.086	0.692263	-0.100186
780.186	0.683074	-0.0908121
780.285	0.675076	-0.0818591
780.384	0.667804	-0.0756018
780.484	0.660126	-0.0685058
780.583	0.652802	-0.0619484
780.682	0.645582	-0.0568039
780.782	0.638031	-0.0514256
780.881	0.631169	-0.0476038
780.98	0.623453	-0.0424898
781.08	0.616807	-0.0395838
781.179	0.609862	-0.0376854
781.278	0.602529	-0.033969
781.378	0.597206	-0.0319305
781.477	0.589868	-0.0315612
781.576	0.583399	-0.0275696
781.676	0.577534	-0.0274985
781.775	0.571102	-0.0252772
781.875	0.565429	-0.02465
781.974	0.56019	-0.0228476
782.073	0.554167	-0.0224383
782.173	0.550159	-0.0219276
782.272	0.544504	-0.0195043
782.371	0.540059	-0.0199704
782.471	0.535735	-0.0180355
782.57	0.530928	-0.0178827
782.669	0.527649	-0.0166457
782.769	0.523143	-0.0159189
782.868	0.520886	-0.0160494
782.967	0.516312	-0.0152952
783.067	0.513805	-0.0149029
783.166	0.510645	-0.0133641
783.265	0.508622	-0.0127499
783.365	0.505344	-0.0137003
783.464	0.504072	-0.0111074
783.563	0.501413	-0.0114465
783.663	0.499709	-0.00981563
783.762	0.497258	-0.0101573
783.861	0.495871	-0.00914023
783.961	0.494552	-0.00882333
784.06	0.493083	-0.00820522
784.159	0.492066	-0.00713214
784.259	0.491224	-0.0079476
784.358	0.489448	-0.00668049
784.458	0.489568	-0.00463891
784.557	0.488192	-0.00657557
784.656	0.488168	-0.00406884
784.756	0.486847	-0.00507053
784.855	0.486273	-0.00407224
784.954	0.485873	-0.00475205
785.054	0.485304	-0.00380066
785.153	0.484556	-0.00367765
785.252	0.484151	-0.003387
785.352	0.483212	-0.00414453
785.451	0.483481	-0.00168373
785.55	0.481659	-0.00398937
785.65	0.482009	-0.00137446
785.749	0.481291	-0.00452886
785.848	0.480422	-0.00241587
785.948	0.480097	-0.00251837
786.047	0.479352	-0.00245187
786.146	0.479536	-0.00125695
786.246	0.47839	-0.0049862
786.345	0.478039	-0.00154137
786.444	0.477917	-0.00320045
786.544	0.477014	-0.00206751
786.643	0.477179	-0.00294588
786.742	0.475838	-0.00395232
786.842	0.476124	-0.00281212
786.941	0.475408	-0.00372766
787.04	0.475368	-0.0040261
787.14	0.474837	-0.001772
787.239	0.474073	-0.00441943
787.339	0.474817	-0.00277702
787.438	0.47341	-0.00497109
787.537	0.473682	-0.00353447
787.637	0.473497	-0.00456951
787.736	0.473097	-0.00396145
787.835	0.472661	-0.00483775
787.935	0.472455	-0.00381222
788.034	0.472899	-0.00557321
788.133	0.472913	-0.00534601
788.233	0.472981	-0.00443473
788.332	0.472415	-0.00525098
788.431	0.472336	-0.00510307
788.531	0.472742	-0.00516991
788.63	0.472608	-0.00591915
788.729	0.472551	-0.00540869
788.829	0.472669	-0.00524995
788.928	0.472587	-0.00537351
789.027	0.473158	-0.005673
789.127	0.472758	-0.0051673
789.226	0.473459	-0.00617951
789.326	0.472752	-0.00499697
789.425	0.473579	-0.0058936
789.524	0.474097	-0.00464083
789.624	0.473681	-0.00474277
789.723	0.474334	-0.00518625
789.822	0.474703	-0.00424654
789.922	0.475326	-0.00547523
790.021	0.47504	-0.00350124
790.12	0.475724	-0.00397123
790.22	0.476624	-0.00302413
790.319	0.476333	-0.00229173
790.418	0.477705	-0.00265474
790.518	0.478484	-0.00137238
790.617	0.479078	-0.00202574
790.716	0.480549	0.00161498
790.816	0.481374	-0.000177833
790.915	0.482864	0.00140308
791.014	0.485242	0.00349783
791.114	0.487058	0.00348469
791.213	0.490468	0.0082825
791.312	0.492667	0.00844613
791.412	0.496975	0.0116874
791.511	0.501805	0.014796
791.61	0.507547	0.0185409
791.71	0.516245	0.0226855
791.809	0.525264	0.0282272
791.908	0.538432	0.0372112
792.008	0.55073	0.045809
792.107	0.567294	0.0547934
792.207	0.584768	0.0674176
792.306	0.603037	0.0801742
792.405	0.623053	0.0923549
792.505	0.640496	0.104294
792.604	0.656932	0.11485
792.703	0.669904	0.124673
792.803	0.682824	0.134828
792.902	0.691888	0.141223
793.001	0.698355	0.144539
793.101	0.702913	0.150107
793.2	0.704461	0.151111
793.299	0.704402	0.150403
793.399	0.702763	0.149347
793.498	0.700519	0.145751
793.597	0.696072	0.141939
793.697	0.692443	0.139472
793.796	0.687045	0.135396
793.895	0.682139	0.130242
793.995	0.676933	0.125917
794.094	0.671238	0.122989
794.193	0.664918	0.114984
794.293	0.658722	0.112272
794.392	0.653255	0.10598
794.491	0.647544	0.10337
794.591	0.640951	0.098477
794.69	0.635716	0.0938007
794.79	0.630739	0.0903311
794.889	0.625694	0.0851499
794.988	0.620484	0.0836592
795.088	0.61582	0.0793302
795.187	0.611777	0.0759828
795.286	0.607003	0.073939
795.386	0.602948	0.0681188
795.485	0.599223	0.0684896
795.584	0.59496	0.0640261
795.684	0.592417	0.0618241
795.783	0.587805	0.0597647
795.882	0.585556	0.0577662
795.982	0.581454	0.0544325
796.081	0.578209	0.052601
796.18	0.576135	0.0509675
796.28	0.572685	0.0497934
796.379	0.571179	0.0474594
796.478	0.567362	0.0453424
796.578	0.565395	0.0447938
796.677	0.563217	0.0427086
796.776	0.560575	0.0411354
796.876	0.559482	0.0398292
796.975	0.556169	0.0387326
797.075	0.555458	0.0364491
797.174	0.552812	0.035865
797.273	0.551573	0.0349945
797.373	0.549665	0.0332716
797.472	0.547895	0.0341137
797.571	0.547407	0.0315796
797.671	0.544989	0.0313941
797.77	0.544649	0.030139
797.869	0.542425	0.0292998
797.969	0.541715	0.0291059
798.068	0.541355	0.0281232
798.167	0.539379	0.0272314
798.267	0.539187	0.0270084
798.366	0.537461	0.0247263
798.465	0.537136	0.0260188
798.565	0.536339	0.0236497
798.664	0.53503	0.0245011
798.763	0.535612	0.0234156
798.863	0.533531	0.0226515
798.962	0.534076	0.0234863
799.061	0.53273	0.0203918
799.161	0.532603	0.0219096
799.26	0.532977	0.01979
799.359	0.531323	0.0219142
799.459	0.531778	0.0193548
799.558	0.531	0.0185397
799.658	0.530659	0.0202766
799.757	0.530978	0.0175409
799.856	0.529575	0.0180776
799.956	0.530984	0.0166335
800.055	0.529241	0.0168356
800.154	0.530113	0.0174204
800.254	0.529059	0.0147858
800.353	0.528935	0.0165261
800.452	0.529416	0.01554
800.552	0.528187	0.0145128
800.651	0.529281	0.0156745
800.75	0.527785	0.0137553
800.85	0.528078	0.0160655
800.949	0.527623	0.013274
801.048	0.527515	0.0143195
801.148	0.527716	0.0138798
801.247	0.526937	0.0131014
801.346	0.527321	0.0141954
801.446	0.526875	0.0110932
801.545	0.527172	0.0132571
801.644	0.526825	0.0121517
801.744	0.526801	0.012436
801.843	0.526909	0.0119431
801.942	0.526361	0.0113836
802.042	0.526608	0.0112558
802.141	0.526445	0.0106864
802.241	0.52597	0.0122154
802.34	0.52674	0.010289
802.439	0.526013	0.0117849
802.539	0.526084	0.00983325
802.638	0.526263	0.0100037
802.737	0.526895	0.0108552
802.837	0.52615	0.00925206
802.936	0.526463	0.0100701
803.035	0.526769	0.00872379
803.135	0.526666	0.00974236
803.234	0.527242	0.0103562
803.333	0.526901	0.00871456
803.433	0.526888	0.00980911
803.532	0.527447	0.00823514
803.631	0.527192	0.00916969
803.731	0.527809	0.00798458
803.83	0.527631	0.00857767
803.929	0.528075	0.00761735
804.029	0.528165	0.00863915
804.128	0.527763	0.00923495
804.227	0.529064	0.00674592
804.327	0.527787	0.00862466
804.426	0.529035	0.00771009
804.526	0.528699	0.00652361
804.625	0.528691	0.00765175
804.724	0.529644	0.0070133
804.824	0.528854	0.00726488
804.923	0.529644	0.00713819
805.022	0.530063	0.00704099
805.122	0.529543	0.00583538
805.221	0.530265	0.00767262
805.32	0.529784	0.005903
805.42	0.531118	0.00611205
805.519	0.530211	0.00631584
805.618	0.530737	0.00570098
805.718	0.530788	0.00730257
805.817	0.530964	0.00448336
805.916	0.531698	0.00671081
806.016	0.531053	0.00479283
806.115	0.532023	0.00638281
806.214	0.531279	0.00444406
806.314	0.532369	0.0050081
806.413	0.531765	0.00662748
806.512	0.532275	0.00386195
806.612	0.532731	0.00678254
806.711	0.53206	0.00417453
806.81	0.532354	0.00404098
806.91	0.532289	0.00468168
807.009	0.532928	0.00421783
807.108	0.532448	0.005774
807.208	0.532716	0.00381307
807.307	0.533301	0.00479382
807.407	0.53332	0.00416469
807.506	0.533458	0.00368738
807.605	0.533112	0.00451483
807.705	0.533432	0.0039848
807.804	0.533948	0.0033509
807.903	0.533123	0.00372018
808.003	0.533695	0.00552132
808.102	0.53329	0.00396906
808.201	0.533762	0.00378451
808.301	0.533447	0.00391097
808.4	0.533139	0.00361482
808.499	0.533898	0.00515236
808.599	0.533376	0.00199036
808.698	0.533283	0.00392875
808.797	0.533377	0.00336333
808.897	0.533216	0.00510884
808.996	0.533493	0.00270889
809.095	0.532826	0.00391108
809.195	0.533257	0.00295514
809.294	0.532593	0.00368909
809.393	0.533283	0.00435063
809.493	0.532507	0.00296959
809.592	0.532828	0.00381897
809.692	0.532403	0.00296927
809.791	0.53248	0.00307451
809.89	0.532357	0.00346267
809.99	0.532257	0.00416252
810.089	0.532704	0.00214524
810.188	0.531676	0.00482625
810.288	0.532188	0.00320276
810.387	0.531633	0.00285265
810.486	0.532179	0.00311255
810.586	0.531895	0.00348712
810.685	0.531313	0.00300906
810.784	0.531363	0.00239941
810.884	0.531787	0.00213084
810.983	0.530824	0.00355277
811.082	0.531247	0.00284665
811.182	0.530732	0.00332139
811.281	0.531324	0.00149145
811.38	0.530168	0.00304463
811.48	0.530844	0.00291513
811.579	0.530464	0.00207087
811.678	0.530378	0.00343717
811.778	0.529964	0.00294664
811.877	0.530362	0.00209586
811.976	0.52944	0.00250736
812.076	0.529382	0.00142554
812.175	0.529929	0.00266674
812.275	0.528935	0.0028755
812.374	0.53	0.0011925
812.473	0.528783	0.00294839
812.573	0.529046	0.00176853
812.672	0.529046	0.00221017
812.771	0.528769	0.00234291
812.871	0.528558	0.00057678
812.97	0.528222	0.00300605
813.069	0.52888	0.00255043
813.169	0.528052	0.00214792
813.268	0.528329	0.00135369
813.367	0.528525	0.00306235
813.467	0.527895	0.00156833
813.566	0.528653	0.00130575
813.665	0.527348	0.00189986
813.765	0.527604	0.00235629
813.864	0.52818	0.00121071
813.963	0.527221	0.00228846
814.063	0.527745	0.000977374
814.162	0.527629	0.0028194
814.261	0.527073	0.00108231
814.361	0.527394	0.00219957
814.46	0.526953	0.00113378
814.559	0.527495	0.00104783
814.659	0.527227	0.00131138
814.758	0.526977	0.000422047
814.857	0.526986	0.001889
814.957	0.527178	0.00236586
815.056	0.527025	-0.000276456
815.156	0.526764	0.00322286
815.255	0.527023	-0.000138409
815.354	0.526749	0.00252672
815.454	0.527651	0.00152326
815.553	0.526082	0.000841478
815.652	0.527053	0.00231963
815.752	0.526368	-3.3604e-05
815.851	0.526533	0.00277027
815.95	0.526826	-7.02369e-05
816.05	0.525768	0.000957019
816.149	0.526989	0.00189596
816.248	0.526014	0.000824299
816.348	0.526093	0.00189028
816.447	0.526211	0.000989605
816.546	0.526309	0.000906462
816.646	0.526182	0.00077997
816.745	0.526072	0.00123096
816.844	0.526184	0.000513124
816.944	0.525635	0.00213721
817.043	0.526284	-0.000655017
817.143	0.525339	0.00192255
817.242	0.525643	0.00142384
817.341	0.525614	0.000839395
817.441	0.525697	0.000696233
817.54	0.525342	0.00164897
817.639	0.52563	0.000775572
817.739	0.525388	0.00102296
817.838	0.525378	0.00112355
817.937	0.525152	0.00117359
818.037	0.525631	0.00170377
818.136	0.525771	0.00109211
818.235	0.52535	0.000888749
818.335	0.52569	0.00119681
818.434	0.526103	-0.000384645
818.533	0.52491	0.000959105
818.633	0.525805	0.000250621
818.732	0.525728	0.0009667
818.831	0.52578	0.000351127
818.931	0.525743	0.00037298
819.03	0.525946	0.00127301
819.129	0.525762	-0.000508809
819.229	0.525991	0.00179315
819.328	0.526099	-0.000527963
819.427	0.525656	0.00124626
819.527	0.526494	0.000531868
819.626	0.525801	-0.000586168
819.725	0.526683	-7.77659e-05
819.825	0.525659	0.0004883
819.924	0.526841	0.000411311
820.024	0.526513	0.000155434
820.123	0.526326	0.000160134
820.222	0.527158	0.00132769
820.322	0.526581	-0.000869556
820.421	0.527533	0.00181446
820.52	0.526243	-0.000321056
820.62	0.52748	0.000406515
820.719	0.526967	0.000208247
820.818	0.526935	6.88752e-06
820.918	0.527576	-8.59436e-07
821.017	0.526642	0.000737255
821.116	0.527346	0.000833795
821.216	0.527672	-0.000530487
821.315	0.527516	0.00043413
821.414	0.528404	-0.00085438
821.514	0.526822	0.00101452
821.613	0.529209	0.000168168
821.712	0.527389	-0.000473294
821.812	0.528592	0.00105137
821.911	0.528356	-0.000731935
822.01	0.528067	0.000792904
822.11	0.528642	-0.000619784
822.209	0.528105	0.000718268
822.308	0.528993	0.000613906
822.408	0.528421	-0.00100528
822.507	0.52867	0.000458755
822.607	0.529658	-9.75638e-05
822.706	0.528271	-0.000246637
822.805	0.529709	0.00033519
822.905	0.52839	-0.000986992
823.004	0.529425	0.00065905
823.103	0.529842	-0.00215618
823.203	0.529473	-7.3887e-06
823.302	0.53001	-0.000370541
823.401	0.529135	-0.00109604
823.501	0.530804	-0.000293932
823.6	0.52908	-5.27949e-05
823.699	0.530084	-0.00120426
823.799	0.530441	-0.000168354
823.898	0.530473	-0.00159295
823.997	0.530399	0.000941122
824.097	0.529902	-0.000494602
824.196	0.530443	-7.49022e-05
824.295	0.530476	-0.00185814
824.395	0.530805	0.000125034
824.494	0.530903	-0.00123782
824.593	0.530474	-0.000232379
824.693	0.531288	-0.000840634
824.792	0.5304	-0.000483145
824.892	0.531171	-0.000515609
824.991	0.531224	-0.00021078
825.09	0.531296	-0.00143417
825.19	0.530794	-3.89259e-05
825.289	0.531415	-0.000485217
825.388	0.531765	-0.000895226
825.488	0.531501	-0.00121961
825.587	0.531311	-0.000560581
825.686	0.532099	7.23424e-05
825.786	0.531308	-0.000367558
825.885	0.531736	-0.000529633
825.984	0.531732	-0.000217681
826.084	0.531727	-0.000312463
826.183	0.532025	-0.00124367
826.282	0.531899	0.000286777
826.382	0.532182	0.000389458
826.481	0.531802	-0.00224882
826.58	0.532461	0.000829917
826.68	0.531984	-0.00101498
826.779	0.532571	-6.35711e-05
826.878	0.532262	-0.000532335
826.978	0.532238	0.000504149
827.077	0.532685	-0.00135625
827.176	0.532629	-4.27398e-05
827.276	0.532914	-0.000704117
827.375	0.532727	-0.00203373
827.474	0.533018	0.000695073
827.574	0.532156	-0.00175071
827.673	0.533152	0.000177672
827.773	0.533201	-0.00211568
827.872	0.533049	-0.000338907
827.971	0.533574	-0.000310821
828.071	0.532897	-0.00117149
828.17	0.533983	-0.00122839
828.269	0.533359	-0.000942602
828.369	0.534127	0.000455619
828.468	0.533802	-0.00165258
828.567	0.533464	-0.000484141
828.667	0.533889	-0.000153759
828.766	0.533909	-0.00183419
828.865	0.533893	0.000859901
828.965	0.534171	-0.00250937
829.064	0.53412	0.00177293
829.163	0.534359	-0.00116544
829.263	0.534284	-0.000268713
829.362	0.534593	-0.000250258
829.461	0.534206	0.000413928
829.561	0.534866	0.000539812
829.66	0.534572	-0.00273615
829.759	0.534365	0.000706026
829.859	0.534355	-0.000127663
829.958	0.535033	6.85453e-05
830.058	0.534689	0.000683861
830.157	0.534673	-0.000473805
830.256	0.535304	0.00133094
830.356	0.534398	-0.00202493
830.455	0.53443	0.00140973
830.554	0.534842	-0.00198414
830.654	0.534814	0.00153285
830.753	0.535513	-0.000533203
830.852	0.534055	0.000557738
830.952	0.535576	0.00120461
831.051	0.534702	-0.00100098
831.15	0.535168	0.000562203
831.25	0.534798	-0.000683985
831.349	0.534974	-0.000198609
831.448	0.535249	0.00031948
831.548	0.535169	-0.00137056
831.647	0.534886	0.000696325
831.746	0.535205	-0.000914122
831.846	0.534966	0.000869602
831.945	0.53508	-0.000210236
832.044	0.535052	-0.000222985
832.144	0.53488	0.000477688
832.243	0.535255	-0.000887494
832.342	0.534901	0.000259676
832.442	0.535359	3.35139e-05
832.541	0.534501	0.000494755
832.641	0.535234	-0.000912061
832.74	0.534693	-0.000666162
832.839	0.535037	0.00101379
832.939	0.5347	-0.00118249
833.038	0.534786	0.000259591
833.137	0.53507	3.02939e-05
833.237	0.534265	-0.000168905
833.336	0.534929	0.000242676
833.435	0.534449	-0.000566015
833.535	0.534713	0.000316272
833.634	0.534839	0.000575356
833.733	0.534051	0.000246282
833.833	0.534191	-0.000205966
833.932	0.534145	0.000940907
834.031	0.534373	-0.000588328
834.131	0.534651	0.00134165
834.23	0.534008	-0.000223414
834.329	0.534364	0.0014069
834.429	0.533629	-0.00117031
834.528	0.534125	0.00119109
834.627	0.53375	0.000169946
834.727	0.533829	0.000546863
834.826	0.533787	0.000267293
834.925	0.533641	-5.84053e-05
835.025	0.534445	0.00181345
835.124	0.533108	-0.000526518
835.224	0.534308	0.00113099
835.323	0.53281	0.000497006
835.422	0.533774	-8.77684e-05
835.522	0.53407	0.00180512
835.621	0.532609	-0.00117364
835.72	0.534031	0.000862774
835.82	0.532773	-0.000205713
835.919	0.533787	0.000241911
836.018	0.533109	0.0011175
836.118	0.533379	-0.00018217
836.217	0.533228	1.0696e-05
836.316	0.532769	0.000575987
836.416	0.533405	-0.000782817
836.515	0.533125	0.000594625
836.614	0.533215	0.000985485
836.714	0.532981	2.39708e-05
836.813	0.533125	-0.00139372
836.912	0.532362	0.000592532
837.012	0.533292	0.000321073
837.111	0.533037	-0.000110367
837.21	0.532727	-5.09093e-05
837.31	0.533028	-0.000660584
837.409	0.532505	0.00056693
837.509	0.533297	-0.00116808
837.608	0.532477	0.00138006
837.707	0.533067	-0.00114107
837.807	0.532851	0.000786609
837.906	0.532601	0.000193209
838.005	0.533231	-0.00114184
838.105	0.532252	0.000893233
838.204	0.533005	-0.000766854
838.303	0.532745	-0.000483761
838.403	0.532505	0.000565813
838.502	0.532621	-0.00107788
838.601	0.532575	0.000434904
838.701	0.532698	-0.00146112
838.8	0.532892	0.000294191
838.899	0.533199	-0.00071453
838.999	0.532369	0.000250707
839.098	0.532361	-0.00014598
839.197	0.532969	-0.00103152
839.297	0.532235	0.00125077
839.396	0.532824	-0.00103654
839.495	0.532525	0.000106211
839.595	0.532808	-0.00036396
839.694	0.532576	-0.000858118
839.793	0.53291	-0.00100589
839.893	0.532275	-0.00105707
839.992	0.532675	0.000475405
840.092	0.533103	-0.00119366

## Sheet: Fig. 4
Pulse averaged absorbed energy (meV)	Co 3d Energy Per Atom (meV)	Standard error of Co 3d energy per atom (meV)	XMCD	Standard error of XMCD	Pulse averaged absorbed energy error (meV)
0.0296921	7.4264	8.53343	0.998097	0.007744	0.00593841
5.2971	20.3816	4.87812	0.973133	0.00711853	1.05942
13.9682	15.8831	7.6307	1.00978	0.00530518	2.79364
71.4267	67.3898	11.7319	0.89974	0.0167818	14.2853
139.383	111.089	14.469	0.792111	0.0125184	27.8766

## Sheet: Supp. Fig. 1
Time (us)	Voltage (V)	Pixel	Counts/1E3	Raw I0	Raw I1	Corrected I0	Corrected I1	ALS Photon Energy	ALS XAS	2.7 mJ/cm^2 Photon Energy	2.7 mJ/cm^2 XAS	43 mJ/cm^2 Photon Energy	43 mJ/cm^2 XAS
-9.82466e-05	-0.00888672	0	595	0.506439	0.506869	0.501666	0.506869	745.812	0.31417	773.5	0.325706	773.5	0.329227
2.67534e-05	-0.0108398	1	603	0.173371	0.180601	0.172074	0.180601	745.911	0.313628	773.647	0.32682	773.647	0.330619
0.000151753	-0.0137695	2	591	0.0462904	0.0492973	0.0471424	0.0492973	746.01	0.314415	773.793	0.327776	773.793	0.332835
0.000276753	-0.00986328	3	597	0.038238	0.0395822	0.039185	0.0395822	746.11	0.313386	773.94	0.327453	773.94	0.326574
0.000401753	-0.00498047	4	590	0.252933	0.2455	0.250059	0.2455	746.209	0.314404	774.086	0.327567	774.086	0.327678
0.000526753	-0.000585938	5	589	0.369874	0.356484	0.365184	0.356484	746.308	0.313867	774.233	0.327017	774.233	0.332892
0.000651753	-0.0123047	6	600	0.124762	0.12785	0.124395	0.12785	746.408	0.314347	774.379	0.331263	774.379	0.336065
0.000776753	-0.0196289	7	597	0.131969	0.126272	0.131469	0.126272	746.507	0.314429	774.526	0.33116	774.526	0.331592
0.000901753	-0.0142578	8	600	0.381108	0.392142	0.376309	0.392142	746.607	0.313896	774.672	0.330496	774.672	0.329473
0.00102675	-0.00888672	9	596	0.356617	0.350259	0.352075	0.350259	746.706	0.314458	774.819	0.33202	774.819	0.33738
0.00115175	-0.0015625	10	592	0.0555127	0.0605206	0.0562479	0.0605206	746.805	0.314548	774.966	0.331001	774.966	0.337584
0.00127675	-0.00400391	11	596	0.29816	0.298061	0.294468	0.298061	746.905	0.314051	775.112	0.333786	775.112	0.332588
0.00140175	-0.012793	12	598	0.460232	0.472424	0.455145	0.472424	747.004	0.314014	775.259	0.335898	775.259	0.340451
0.00152675	-0.00253906	13	598	0.0930835	0.0949976	0.0932639	0.0949976	747.103	0.31439	775.405	0.340461	775.405	0.340964
0.00165175	0.000390625	14	593	0.0632077	0.0603946	0.0638392	0.0603946	747.203	0.314464	775.552	0.344771	775.552	0.347161
0.00177675	-0.00400391	15	600	0.119204	0.113697	0.118937	0.113697	747.302	0.314261	775.698	0.343434	775.698	0.360268
0.00190175	-0.0108398	16	594	0.0638829	0.0646114	0.064505	0.0646114	747.401	0.313926	775.845	0.349324	775.845	0.355718
0.00202675	-0.0123047	17	595	0.601788	0.637761	0.599115	0.637761	747.501	0.314744	775.991	0.353747	775.991	0.372259
0.00215175	-0.00742188	18	593	0.0867747	0.0855556	0.0870563	0.0855556	747.6	0.313936	776.138	0.358867	776.138	0.367749
0.00227675	-0.00205078	19	599	0.173449	0.175723	0.172151	0.175723	747.699	0.314503	776.284	0.361269	776.284	0.400105
0.00240175	0.00332031	20	598	0.302879	0.294403	0.299108	0.294403	747.799	0.314209	776.431	0.37304	776.431	0.413351
0.00252675	0.00576172	21	589	0.967046	1	1	1	747.898	0.314433	776.578	0.383694	776.578	0.441007
0.00265175	-0.00400391	22	596	0.219243	0.214396	0.217029	0.214396	747.997	0.314276	776.724	0.402955	776.724	0.450691
0.00277675	-0.00400391	23	599	0.12387	0.135872	0.12352	0.135872	748.097	0.314257	776.871	0.441642	776.871	0.515364
0.00290175	0.00136719	24	593	0.199409	0.198825	0.197592	0.198825	748.196	0.314692	777.017	0.481761	777.017	0.580477
0.00302675	0.00429687	25	588	0.282272	0.276536	0.278855	0.276536	748.295	0.314377	777.164	0.598711	777.164	0.672756
0.00315175	-0.00595703	26	597	0.130822	0.135555	0.130344	0.135555	748.395	0.314967	777.31	0.71765	777.31	0.751743
0.00327675	-0.00400391	27	590	0.102293	0.101281	0.10232	0.101281	748.494	0.314128	777.457	0.848009	777.457	0.880251
0.00340175	0.00136719	28	591	0.0676255	0.0687276	0.068195	0.0687276	748.593	0.314783	777.603	1.01411	777.603	0.957974
0.00352675	-0.00253906	29	597	0.129924	0.130075	0.129462	0.130075	748.693	0.314703	777.75	1.11114	777.75	1.05158
0.00365175	-0.00400391	30	595	0.219813	0.219345	0.217588	0.219345	748.792	0.314477	777.897	1.19549	777.897	1.09545
0.00377675	-9.76563e-05	31	591	0.42801	0.417482	0.422927	0.417482	748.892	0.315337	778.043	1.21622	778.043	1.12348
0.00390175	-0.000585938	32	595	0.158249	0.163275	0.15725	0.163275	748.991	0.314478	778.19	1.1936	778.19	1.09613
0.00402675	0.00576172	33	594	0.014458	0.0138806	0.0156431	0.0138806	749.09	0.314554	778.336	1.12048	778.336	1.07221
0.00415175	-0.00400391	34	600	0.144894	0.14953	0.144152	0.14953	749.19	0.314763	778.483	1.05669	778.483	0.990546
0.00427675	-0.00205078	35	598	0.207241	0.21609	0.205267	0.21609	749.289	0.315486	778.629	0.986108	778.629	0.952526
0.00440175	-0.0108398	36	592	0.117329	0.12548	0.117096	0.12548	749.388	0.314777	778.776	0.931324	778.776	0.907603
0.00452675	-0.0108398	37	600	0.112416	0.124905	0.11227	0.124905	749.488	0.314987	778.922	0.889622	778.922	0.894211
0.00465175	-0.0015625	38	597	0.159095	0.158621	0.158079	0.158621	749.587	0.315215	779.069	0.839182	779.069	0.834299
0.00477675	0.00234375	39	591	0.0604024	0.0659027	0.0610723	0.0659027	749.686	0.314974	779.216	0.801193	779.216	0.810781
0.00490175	0.00136719	40	599	0.232582	0.238277	0.230103	0.238277	749.786	0.315525	779.362	0.774011	779.362	0.770089
0.00502675	-0.00449219	41	596	0.351239	0.337468	0.346762	0.337468	749.885	0.315036	779.509	0.753843	779.509	0.748903
0.00515175	-0.00595703	42	592	0.673971	0.693506	0.674477	0.693506	749.984	0.315391	779.655	0.727896	779.655	0.7184
0.00527675	-0.00205078	43	595	0.345016	0.349771	0.340618	0.349771	750.084	0.315661	779.802	0.714449	779.802	0.714473
0.00540175	0.00527344	44	595	0.0934506	0.0980977	0.093625	0.0980977	750.183	0.315347	779.948	0.702629	779.948	0.704413
0.00552675	-0.00253906	45	597	0.0775688	0.0791074	0.0779925	0.0791074	750.282	0.315289	780.095	0.68372	780.095	0.675493
0.00565175	-0.00742188	46	592	0.0718991	0.0649015	0.072407	0.0649015	750.382	0.315733	780.241	0.673037	780.241	0.682697
0.00577675	-0.0137695	47	601	0.00148321	0.000447007	0.00276935	0.000447007	750.481	0.315283	780.388	0.667292	780.388	0.656096
0.00590175	-0.0142578	48	591	0.0103253	0.00822752	0.0115449	0.00822752	750.58	0.315645	780.534	0.649741	780.534	0.634764
0.00602675	-0.00449219	49	591	0.134368	0.143605	0.133824	0.143605	750.68	0.315603	780.681	0.64562	780.681	0.627812
0.00615175	-0.00400391	50	595	0.00380025	0.00529974	0.00506994	0.00529974	750.779	0.315456	780.828	0.633491	780.828	0.633679
0.00627675	0.00234375	51	598	0.0382839	0.0436678	0.0392304	0.0436678	750.878	0.315735	780.974	0.626055	780.974	0.603277
0.00640175	-0.00498047	52	595	0.00389529	0.00255434	0.00516429	0.00255434	750.978	0.315269	781.121	0.616498	781.121	0.614015
0.00652675	-0.00888672	53	593	0.00219766	0.000320048	0.0034788	0.000320048	751.077	0.316156	781.267	0.602756	781.267	0.599306
0.00665175	-0.0137695	54	591	0.0200589	0.0136229	0.0211939	0.0136229	751.176	0.315254	781.414	0.593934	781.414	0.605118
0.00677675	-9.76563e-05	55	591	0.468301	0.464825	0.46324	0.464825	751.276	0.315161	781.56	0.58673	781.56	0.582433
0.00690175	0.00136719	56	597	0.227892	0.230407	0.225506	0.230407	751.375	0.316186	781.707	0.572428	781.707	0.567594
0.00702675	-0.00253906	57	598	0.124211	0.128279	0.123854	0.128279	751.474	0.314776	781.853	0.564589	781.853	0.550426
0.00715175	0.00234375	58	601	0.115064	0.120267	0.114871	0.120267	751.574	0.315834	782	0.559859	782	0.551194
0.00727675	0.00234375	59	591	0.0428754	0.0424167	0.0437685	0.0424167	751.673	0.315399
0.00740175	-0.012793	60	593	0.116254	0.115708	0.11604	0.115708	751.773	0.31585
0.00752675	-0.0166992	61	598	0.212305	0.226107	0.210229	0.226107	751.872	0.315672
0.00765175	-0.00742188	62	596	0.431992	0.4509	0.4269	0.4509	751.971	0.315442
0.00777675	-0.00595703	63	605	0.0867879	0.0912513	0.0870692	0.0912513	752.071	0.315481
0.00790175	-0.000585938	64	594	0.0930016	0.104059	0.0931833	0.104059	752.17	0.315441
0.00802675	-0.00253906	65	592	0.00440327	0.00435071	0.00566856	0.00435071	752.269	0.315682
0.00815175	-0.0015625	66	589	0.0228217	0.0235185	0.0239305	0.0235185	752.369	0.315857
0.00827675	-0.00839844	67	595	0.0236279	0.0268194	0.0247289	0.0268194	752.468	0.315924
0.00840175	-0.00498047	68	600	0.0767233	0.0808355	0.0771597	0.0808355	752.567	0.315983
0.00852675	-0.00644531	69	599	0.501519	0.529329	0.496693	0.529329	752.667	0.314984
0.00865175	-0.0015625	70	589	0.851892	0.893317	0.867787	0.893317	752.766	0.316227
0.00877675	-9.76563e-05	71	598	0.22408	0.219979	0.22177	0.219979	752.865	0.31578
0.00890175	-0.00302734	72	593	0.14204	0.14296	0.141352	0.14296	752.965	0.31566
0.00902675	-0.0108398	73	592	0.0603729	0.0645539	0.0610433	0.0645539	753.064	0.316263
0.00915175	-0.00742188	74	597	0.140975	0.137234	0.140307	0.137234	753.163	0.315028
0.00927675	-9.76563e-05	75	592	0.018866	0.0185465	0.0200119	0.0185465	753.263	0.316307
0.00940175	-0.00498047	76	595	0.250905	0.248219	0.24807	0.248219	753.362	0.315557
0.00952675	-0.00449219	77	591	0.184005	0.179846	0.182497	0.179846	753.461	0.315955
0.00965175	-0.00986328	78	599	0.193362	0.211413	0.191666	0.211413	753.561	0.31642
0.00977675	-0.0118164	79	597	0.264846	0.284942	0.261747	0.284942	753.66	0.315025
0.00990175	-0.00644531	80	591	0.0014701	0.000259023	0.00275633	0.000259023	753.759	0.316372
0.0100268	0.00185547	81	596	0.326355	0.343953	0.322216	0.343953	753.859	0.315252
0.0101518	0.00234375	82	592	0.00977803	0.00965423	0.011002	0.00965423	753.958	0.316654
0.0102768	-0.00986328	83	593	0.0571316	0.0537432	0.0578455	0.0537432	754.058	0.31551
0.0104018	0.00136719	84	593	0.137304	0.139203	0.136705	0.139203	754.157	0.316205
0.0105268	0.00185547	85	595	0.204725	0.218364	0.202801	0.218364	754.256	0.315726
0.0106518	-0.00595703	86	598	0.00346269	0.0034987	0.00473482	0.0034987	754.356	0.315732
0.0107768	-0.00839844	87	597	0.0104761	0.0129947	0.0116945	0.0129947	754.455	0.315646
0.0109018	-0.00498047	88	600	0.120216	0.129514	0.119931	0.129514	754.554	0.315918
0.0110268	-0.00644531	89	597	0.238097	0.240921	0.23551	0.240921	754.654	0.315185
0.0111518	-0.0015625	90	592	0.159495	0.141503	0.158471	0.141503	754.753	0.316139
0.0112768	-9.76563e-05	91	591	0.115274	0.125792	0.115077	0.125792	754.852	0.315937
0.0114018	-0.000585938	92	602	0.341027	0.323556	0.336682	0.323556	754.952	0.316052
0.0115268	-0.00449219	93	592	0.452603	0.453512	0.447501	0.453512	755.051	0.315622
0.0116518	-0.0123047	94	591	0.0753567	0.0821736	0.0758135	0.0821736	755.15	0.315269
0.0117768	-0.00839844	95	594	0.199995	0.211695	0.198166	0.211695	755.25	0.316048
0.0119018	-0.00302734	96	597	0.393048	0.409734	0.388148	0.409734	755.349	0.315319
0.0120268	-0.00644531	97	590	0.117191	0.129577	0.116961	0.129577	755.448	0.315945
0.0121518	-0.00595703	98	598	0.470123	0.470185	0.46507	0.470185	755.548	0.315701
0.0122768	-9.76563e-05	99	594	0.825129	0.894059	0.837923	0.894059	755.647	0.315339
0.0124018	-0.00498047	100	593					755.746	0.315739
0.0125268	-0.00253906	101	595					755.846	0.315224
0.0126518	0.000390625	102	597					755.945	0.315709
0.0127768	-0.00595703	103	594					756.044	0.315295
0.0129018	-0.00644531	104	596					756.144	0.315637
0.0130268	-0.00888672	105	590					756.243	0.315477
0.0131518	-0.00400391	106	596					756.342	0.315011
0.0132768	-9.76563e-05	107	592					756.442	0.315392
0.0134018	-0.00644531	108	599					756.541	0.315366
0.0135268	-0.0123047	109	591					756.641	0.315103
0.0136518	-0.00742188	110	593					756.74	0.315186
0.0137768	-0.00400391	111	605					756.839	0.314918
0.0139018	0.00332031	112	592					756.939	0.315734
0.0140268	-0.00253906	113	597					757.038	0.314872
0.0141518	-0.00986328	114	599					757.137	0.315257
0.0142768	-0.00400391	115	592					757.237	0.315083
0.0144018	-0.000585938	116	600					757.336	0.314754
0.0145268	-0.00449219	117	595					757.435	0.315613
0.0146518	0.00429687	118	598					757.535	0.314404
0.0147768	0.00625	119	598					757.634	0.31481
0.0149018	-0.00644531	120	588					757.733	0.315351
0.0150268	-0.00644531	121	597					757.833	0.314461
0.0151518	0.000390625	122	591					757.932	0.315129
0.0152768	-0.00595703	123	593					758.031	0.314515
0.0154018	-0.00644531	124	601					758.131	0.314912
0.0155268	-0.0181641	125	597					758.23	0.314877
0.0156518	0.00234375	126	591					758.329	0.314347
0.0157768	-9.76563e-05	127	595					758.429	0.31506
0.0159018	-0.012793	128	599					758.528	0.314412
0.0160268	-0.00644531	129	597					758.627	0.31424
0.0161518	0.000390625	130	600					758.727	0.314825
0.0162768	-9.76563e-05	131	595					758.826	0.313753
0.0164018	0.00136719	132	595					758.925	0.314394
0.0165268	-0.0108398	133	597					759.025	0.314178
0.0166518	-0.00986328	134	598					759.124	0.314008
0.0167768	-0.00400391	135	591					759.224	0.314167
0.0169018	-0.000585938	136	599					759.323	0.313628
0.0170268	-0.00253906	137	593					759.422	0.314512
0.0171518	0.000390625	138	594					759.522	0.314106
0.0172768	-0.00595703	139	595					759.621	0.313651
0.0174018	-0.0162109	140	608					759.72	0.314328
0.0175268	-0.00253906	141	602					759.82	0.314003
0.0176518	-0.00742188	142	590					759.919	0.313957
0.0177768	-0.00986328	143	593					760.018	0.313774
0.0179018	-0.0142578	144	596					760.118	0.313715
0.0180268	-0.00449219	145	586					760.217	0.313762
0.0181518	0.00625	146	600					760.316	0.313485
0.0182768	-0.00400391	147	600					760.416	0.313652
0.0184018	-0.012793	148	590					760.515	0.313654
0.0185268	-0.00644531	149	589					760.614	0.313675
0.0186518	-0.00742188	150	601					760.714	0.313304
0.0187768	-0.00595703	151	595					760.813	0.313793
0.0189018	-0.00302734	152	589					760.912	0.31312
0.0190268	0.00185547	153	591					761.012	0.313883
0.0191518	-0.0123047	154	594					761.111	0.313351
0.0192768	0.00234375	155	587					761.21	0.313171
0.0194018	0.00136719	156	600					761.31	0.313587
0.0195268	-0.000585938	157	595					761.409	0.312864
0.0196518	0.00234375	158	593					761.509	0.313611
0.0197768	-0.00205078	159	589					761.608	0.312923
0.0199018	0.00136719	160	597					761.707	0.313707
0.0200268	-0.0108398	161	596					761.807	0.313265
0.0201518	-0.00742188	162	601					761.906	0.313043
0.0202768	-0.00400391	163	600					762.005	0.313599
0.0204018	-0.00644531	164	602					762.105	0.312727
0.0205268	-0.00888672	165	592					762.204	0.313587
0.0206518	-0.0137695	166	600					762.303	0.313373
0.0207768	-0.0162109	167	597					762.403	0.312742
0.0209018	-0.000585938	168	598					762.502	0.312908
0.0210268	-0.00888672	169	591					762.601	0.312973
0.0211518	-0.00595703	170	597					762.701	0.313351
0.0212768	-9.76563e-05	171	596					762.8	0.312472
0.0214018	-0.00644531	172	597					762.899	0.31319
0.0215268	-0.00253906	173	600					762.999	0.312755
0.0216518	-0.00595703	174	597					763.098	0.312824
0.0217768	-0.00986328	175	596					763.197	0.313264
0.0219018	-0.00644531	176	595					763.297	0.312591
0.0220268	-0.0201172	177	598					763.396	0.312712
0.0221518	-0.0176758	178	594					763.495	0.312807
0.0222768	-0.00595703	179	601					763.595	0.312568
0.0224018	-0.00644531	180	595					763.694	0.313302
0.0225268	-0.0108398	181	593					763.793	0.312056
0.0226518	-0.0235352	182	593					763.893	0.313052
0.0227768	-0.00986328	183	598					763.992	0.312826
0.0229018	-0.00302734	184	591					764.092	0.312279
0.0230268	-0.0123047	185	599					764.191	0.312873
0.0231518	-0.0152344	186	602					764.29	0.312364
0.0232768	-0.00986328	187	597					764.39	0.313043
0.0234018	-0.00644531	188	600					764.489	0.312425
0.0235268	-0.0142578	189	594					764.588	0.312675
0.0236518	-0.00986328	190	594					764.688	0.312935
0.0237768	-0.00205078	191	600					764.787	0.312154
0.0239018	-0.00644531	192	598					764.886	0.313184
0.0240268	-0.0225586	193	594					764.986	0.312036
0.0241518	-0.0152344	194	595					765.085	0.312729
0.0242768	-0.0137695	195	595					765.184	0.313103
0.0244018	-0.0108398	196	595					765.284	0.312307
0.0245268	-0.00888672	197	596					765.383	0.312992
0.0246518	-0.00742188	198	598					765.482	0.31254
0.0247768	-0.00595703	199	597					765.582	0.312715
0.0249018	-0.00888672	200	599					765.681	0.313181
0.0250268	-0.00449219	201	585					765.78	0.312289
0.0251518	-0.0176758	202	600					765.88	0.313359
0.0252768	-0.0137695	203	593					765.979	0.312456
0.0254018	-0.000585938	204	598					766.078	0.313529
0.0255268	-0.00449219	205	587					766.178	0.312815
0.0256518	-0.0176758	206	595					766.277	0.312797
0.0257768	-0.00839844	207	599					766.376	0.312808
0.0259018	0.00136719	208	596					766.476	0.312436
0.0260268	-0.0123047	209	596					766.575	0.313908
0.0261518	0.000390625	210	597					766.674	0.313175
0.0262768	-0.00595703	211	593					766.774	0.313224
0.0264018	-0.012793	212	595					766.873	0.313631
0.0265268	-0.00644531	213	597					766.973	0.313101
0.0266518	-0.00986328	214	600					767.072	0.313068
0.0267768	-0.0137695	215	592					767.171	0.313542
0.0269018	-0.0186523	216	603					767.271	0.313406
0.0270268	-0.0123047	217	597					767.37	0.313826
0.0271518	-0.00400391	218	599					767.469	0.313272
0.0272768	0.00234375	219	601					767.569	0.313753
0.0274018	-0.00888672	220	595					767.668	0.313279
0.0275268	-0.0166992	221	593					767.767	0.313722
0.0276518	-0.0176758	222	593					767.867	0.314075
0.0277768	-0.0162109	223	591					767.966	0.313244
0.0279018	-0.0108398	224	598					768.065	0.314517
0.0280268	-0.0108398	225	589					768.165	0.313684
0.0281518	-0.0137695	226	594					768.264	0.313726
0.0282768	-0.0137695	227	591					768.363	0.314499
0.0284018	-0.0108398	228	600					768.463	0.314051
0.0285268	-0.00449219	229	597					768.562	0.31464
0.0286518	0.000390625	230	597					768.661	0.313862
0.0287768	-0.0162109	231	593					768.761	0.314937
0.0289018	-0.00888672	232	597					768.86	0.314696
0.0290268	-0.00253906	233	588					768.96	0.314687
0.0291518	-0.00400391	234	595					769.059	0.315595
0.0292768	-0.00986328	235	601					769.158	0.314977
0.0294018	-0.0142578	236	596					769.258	0.315344
0.0295268	-0.0123047	237	594					769.357	0.315569
0.0296518	-0.00742188	238	592					769.456	0.315061
0.0297768	-0.00595703	239	597					769.556	0.315958
0.0299018	-0.00888672	240	591					769.655	0.315502
0.0300268	-0.0142578	241	597					769.754	0.316707
0.0301518	-0.00986328	242	597					769.854	0.315826
0.0302768	-9.76563e-05	243	594					769.953	0.31668
0.0304018	-0.00302734	244	596					770.052	0.316605
0.0305268	-0.0123047	245	593					770.152	0.316631
0.0306518	-0.00742188	246	601					770.251	0.317186
0.0307768	-0.00595703	247	597					770.35	0.316981
0.0309018	-0.0142578	248	595					770.45	0.317485
0.0310268	-0.0142578	249	593					770.549	0.317415
0.0311518	0.00429687	250	597					770.648	0.317943
0.0312768	0.00234375	251	599					770.748	0.318143
0.0314018	-0.0142578	252	595					770.847	0.318131
0.0315268	-0.0108398	253	607					770.946	0.318346
0.0316518	-0.0015625	254	594					771.046	0.318317
0.0317768	-0.00839844	255	597					771.145	0.318422
0.0319018	-0.00644531	256	596					771.244	0.319735
0.0320268	0.00576172	257	601					771.344	0.319201
0.0321518	0.00625	258	595					771.443	0.320265
0.0322768	-0.00400391	259	602					771.542	0.319391
0.0324018	-0.00498047	260	593					771.642	0.320345
0.0325268	0.00185547	261	596					771.741	0.319975
0.0326518	-0.0137695	262	595					771.841	0.32028
0.0327768	-0.00986328	263	596					771.94	0.320991
0.0329018	-0.00498047	264	594					772.039	0.320851
0.0330268	-0.0108398	265	592					772.139	0.321745
0.0331518	0.00234375	266	601					772.238	0.321313
0.0332768	0.00820312	267	600					772.337	0.321936
0.0334018	-0.012793	268	591					772.437	0.322509
0.0335268	-0.0166992	269	590					772.536	0.322104
0.0336518	-0.0137695	270	598					772.635	0.323422
0.0337768	-0.00205078	271	598					772.735	0.323033
0.0339018	0.00136719	272	591					772.834	0.323711
0.0340268	-0.0108398	273	599					772.933	0.324492
0.0341518	-0.00986328	274	602					773.033	0.324265
0.0342768	-0.0137695	275	595					773.132	0.325082
0.0344018	-0.00644531	276	599					773.231	0.324887
0.0345268	0.00185547	277	601					773.331	0.325712
0.0346518	-0.00986328	278	600					773.43	0.3266
0.0347768	-9.76563e-05	279	596					773.529	0.326446
0.0349018	-0.00644531	280	595					773.629	0.327601
0.0350268	-0.00888672	281	597					773.728	0.32763
0.0351518	-0.00400391	282	592					773.827	0.328172
0.0352768	-0.00986328	283	599					773.927	0.328701
0.0354018	-0.0162109	284	597					774.026	0.32983
0.0355268	-0.00888672	285	597					774.125	0.329887
0.0356518	-0.00595703	286	596					774.225	0.330819
0.0357768	-0.00595703	287	597					774.324	0.331757
0.0359018	-0.0162109	288	596					774.424	0.331781
0.0360268	-0.0108398	289	595					774.523	0.333295
0.0361518	-0.00595703	290	596					774.622	0.333901
0.0362768	0.00625	291	601					774.722	0.334474
0.0364018	0.00332031	292	605					774.821	0.336149
0.0365268	-0.0201172	293	595					774.92	0.336021
0.0366518	-0.00986328	294	593					775.02	0.338168
0.0367768	-0.00400391	295	586					775.119	0.338722
0.0369018	-0.00888672	296	593					775.218	0.339711
0.0370268	-0.00888672	297	602					775.318	0.341426
0.0371518	-0.00742188	298	592					775.417	0.342178
0.0372768	-0.0176758	299	593					775.516	0.345125
0.0374018	-0.0206055	300	603					775.616	0.345935
0.0375268	-0.00644531	301	589					775.715	0.347725
0.0376518	-0.00595703	302	601					775.814	0.350799
0.0377768	-0.00400391	303	597					775.914	0.352152
0.0379018	-0.00888672	304	589					776.013	0.356121
0.0380268	-0.0181641	305	597					776.112	0.358496
0.0381518	-0.0123047	306	598					776.212	0.362632
0.0382768	0.00478516	307	592					776.311	0.367317
0.0384018	-0.00302734	308	598					776.41	0.373348
0.0385268	-0.00644531	309	595					776.51	0.381204
0.0386518	-0.0015625	310	595					776.609	0.39092
0.0387768	-9.76563e-05	311	595					776.709	0.404739
0.0389018	-0.000585938	312	598					776.808	0.424296
0.0390268	-0.00253906	313	603					776.907	0.447035
0.0391518	-0.00742188	314	597					777.007	0.484285
0.0392768	-0.0118164	315	596					777.106	0.538163
0.0394018	-0.00644531	316	598					777.205	0.610803
0.0395268	-0.00888672	317	592					777.305	0.705398
0.0396518	0.000390625	318	592					777.404	0.803131
0.0397768	0.00478516	319	600					777.503	0.903956
0.0399018	-0.00644531	320	598					777.603	1.00365
0.0400268	-0.00644531	321	593					777.702	1.0914
0.0401518	-0.00742188	322	601					777.801	1.15793
0.0402768	-9.76563e-05	323	597					777.901	1.20104
0.0404018	-0.00888672	324	603					778	1.2202
0.0405268	-0.0123047	325	593					778.099	1.21334
0.0406518	-0.0015625	326	587					778.199	1.18633
0.0407768	-0.00986328	327	599					778.298	1.14957
0.0409018	-0.00498047	328	598					778.397	1.10331
0.0410268	0.00185547	329	608					778.497	1.05656
0.0411518	0.00429687	330	609					778.596	1.01319
0.0412768	-0.00986328	331	599					778.695	0.970958
0.0414018	-0.0108398	332	608					778.795	0.936062
0.0415268	-0.00449219	333	594					778.894	0.902077
0.0416518	-0.0015625	334	588					778.993	0.873201
0.0417768	-0.00595703	335	600					779.093	0.847737
0.0419018	-0.000585938	336	597					779.192	0.82444
0.0420268	0.00185547	337	593					779.291	0.803376
0.0421518	-0.00595703	338	591					779.391	0.783912
0.0422768	-0.00595703	339	593					779.49	0.765736
0.0424018	-0.000585938	340	595					779.59	0.748709
0.0425268	-0.00644531	341	597					779.689	0.733559
0.0426518	-0.0137695	342	594					779.788	0.72229
0.0427768	-0.00400391	343	593					779.888	0.711864
0.0429018	-0.000585938	344	594					779.987	0.70174
0.0430268	-0.00449219	345	598					780.086	0.692263
0.0431518	-0.00742188	346	599					780.186	0.683074
0.0432768	-0.00986328	347	595					780.285	0.675076
0.0434018	-0.00888672	348	595					780.384	0.667804
0.0435268	-0.00449219	349	593					780.484	0.660126
0.0436518	-0.00595703	350	603					780.583	0.652802
0.0437768	-0.0176758	351	594					780.682	0.645582
0.0439018	-0.00644531	352	598					780.782	0.638031
0.0440268	-0.00449219	353	595					780.881	0.631169
0.0441518	-0.00986328	354	596					780.98	0.623453
0.0442768	-0.00595703	355	597					781.08	0.616807
0.0444018	-0.0108398	356	596					781.179	0.609862
0.0445268	-0.0123047	357	599					781.278	0.602529
0.0446518	-0.0123047	358	597					781.378	0.597206
0.0447768	-0.00205078	359	591					781.477	0.589868
0.0449018	0.00722656	360	604					781.576	0.583399
0.0450268	0.00429687	361	593					781.676	0.577534
0.0451518	-0.00986328	362	598					781.775	0.571102
0.0452768	-0.0118164	363	592					781.875	0.565429
0.0454018	-0.0108398	364	600					781.974	0.56019
0.0455268	-0.0225586	365	596					782.073	0.554167
0.0456518	0.000390625	366	599					782.173	0.550159
0.0457768	0.00625	367	601					782.272	0.544504
0.0459018	-0.000585938	368	597					782.371	0.540059
0.0460268	-0.00449219	369	600					782.471	0.535735
0.0461518	-0.00742188	370	594					782.57	0.530928
0.0462768	-0.00400391	371	591					782.669	0.527649
0.0464018	-0.00888672	372	601					782.769	0.523143
0.0465268	-0.00644531	373	593					782.868	0.520886
0.0466518	-0.0015625	374	594					782.967	0.516312
0.0467768	0.00625	375	593					783.067	0.513805
0.0469018	-0.00302734	376	596					783.166	0.510645
0.0470268	-0.00888672	377	599					783.265	0.508622
0.0471518	-0.00595703	378	604					783.365	0.505344
0.0472768	-0.00400391	379	596					783.464	0.504072
0.0474018	-0.00498047	380	596					783.563	0.501413
0.0475268	-0.0142578	381	597					783.663	0.499709
0.0476518	-0.00400391	382	587					783.762	0.497258
0.0477768	-9.76563e-05	383	597					783.861	0.495871
0.0479018	-0.00302734	384	599					783.961	0.494552
0.0480268	-0.00888672	385	600					784.06	0.493083
0.0481518	-0.0137695	386	603					784.159	0.492066
0.0482768	0.00234375	387	605					784.259	0.491224
0.0484018	-0.000585938	388	601					784.358	0.489448
0.0485268	-0.0142578	389	602					784.458	0.489568
0.0486518	-0.00986328	390	590					784.557	0.488192
0.0487768	-0.00400391	391	595					784.656	0.488168
0.0489018	-0.00302734	392	602					784.756	0.486847
0.0490268	-0.0108398	393	606					784.855	0.486273
0.0491518	-0.00986328	394	600					784.954	0.485873
0.0492768	-0.0118164	395	593					785.054	0.485304
0.0494018	-0.0142578	396	597					785.153	0.484556
0.0495268	-0.00253906	397	594					785.252	0.484151
0.0496518	-0.00400391	398	589					785.352	0.483212
0.0497768	-0.0137695	399	600					785.451	0.483481
0.0499018	-0.0142578	400	603					785.55	0.481659
0.0500268	-0.00644531	401	599					785.65	0.482009
0.0501518	0.00625	402	608					785.749	0.481291
0.0502768	0.00234375	403	592					785.848	0.480422
0.0504018	-0.00644531	404	599					785.948	0.480097
0.0505268	-0.0108398	405	600					786.047	0.479352
0.0506518	-0.00595703	406	595					786.146	0.479536
0.0507768	-0.0137695	407	593					786.246	0.47839
0.0509018	-0.0142578	408	603					786.345	0.478039
0.0510268	-0.00888672	409	590					786.444	0.477917
0.0511518	-0.00986328	410	599					786.544	0.477014
0.0512768	-0.00839844	411	605					786.643	0.477179
0.0514018	-0.000585938	412	611					786.742	0.475838
0.0515268	0.00429687	413	604					786.842	0.476124
0.0516518	-0.00595703	414	601					786.941	0.475408
0.0517768	-0.00595703	415	597					787.04	0.475368
0.0519018	-0.0108398	416	597					787.14	0.474837
0.0520268	-0.00253906	417	598					787.239	0.474073
0.0521518	-0.00986328	418	601					787.339	0.474817
0.0522768	-0.00839844	419	592					787.438	0.47341
0.0524018	-0.000585938	420	594					787.537	0.473682
0.0525268	0.00429687	421	599					787.637	0.473497
0.0526518	-0.00595703	422	601					787.736	0.473097
0.0527768	-0.0118164	423	599					787.835	0.472661
0.0529018	-0.0142578	424	602					787.935	0.472455
0.0530268	-0.000585938	425	607					788.034	0.472899
0.0531518	0.000390625	426	603					788.133	0.472913
0.0532768	-9.76563e-05	427	593					788.233	0.472981
0.0534018	-0.0142578	428	594					788.332	0.472415
0.0535268	-0.0166992	429	596					788.431	0.472336
0.0536518	-0.00742188	430	595					788.531	0.472742
0.0537768	0.00234375	431	604					788.63	0.472608
0.0539018	-0.000585938	432	601					788.729	0.472551
0.0540268	-0.00449219	433	596					788.829	0.472669
0.0541518	-0.00595703	434	595					788.928	0.472587
0.0542768	-9.76563e-05	435	597					789.027	0.473158
0.0544018	-0.00498047	436	596					789.127	0.472758
0.0545268	-0.00253906	437	600					789.226	0.473459
0.0546518	-0.0015625	438	604					789.326	0.472752
0.0547768	-0.00400391	439	605					789.425	0.473579
0.0549018	-0.00644531	440	601					789.524	0.474097
0.0550268	-0.0108398	441	610					789.624	0.473681
0.0551518	-0.00400391	442	606					789.723	0.474334
0.0552768	-0.00400391	443	601					789.822	0.474703
0.0554018	-0.00644531	444	593					789.922	0.475326
0.0555268	-0.0142578	445	597					790.021	0.47504
0.0556518	-0.0201172	446	606					790.12	0.475724
0.0557768	-0.00400391	447	600					790.22	0.476624
0.0559018	-0.00644531	448	601					790.319	0.476333
0.0560268	-0.0108398	449	601					790.418	0.477705
0.0561518	-0.0137695	450	603					790.518	0.478484
0.0562768	0.00234375	451	601					790.617	0.479078
0.0564018	0.00527344	452	592					790.716	0.480549
0.0565268	-0.0123047	453	607					790.816	0.481374
0.0566518	-0.0201172	454	607					790.915	0.482864
0.0567768	-0.0118164	455	602					791.014	0.485242
0.0569018	-0.00888672	456	589					791.114	0.487058
0.0570268	-0.0108398	457	591					791.213	0.490468
0.0571518	0.000390625	458	601					791.312	0.492667
0.0572768	-0.00595703	459	610					791.412	0.496975
0.0574018	-0.012793	460	602					791.511	0.501805
0.0575268	-0.0142578	461	604					791.61	0.507547
0.0576518	-0.00986328	462	606					791.71	0.516245
0.0577768	-9.76563e-05	463	599					791.809	0.525264
0.0579018	-0.00302734	464	610					791.908	0.538432
0.0580268	-0.0108398	465	606					792.008	0.55073
0.0581518	-0.00400391	466	598					792.107	0.567294
0.0582768	-0.00205078	467	596					792.207	0.584768
0.0584018	-0.00644531	468	598					792.306	0.603037
0.0585268	-0.00644531	469	597					792.405	0.623053
0.0586518	-0.00986328	470	602					792.505	0.640496
0.0587768	-0.00400391	471	609					792.604	0.656932
0.0589018	-0.012793	472	596					792.703	0.669904
0.0590268	-0.0201172	473	590					792.803	0.682824
0.0591518	-0.00986328	474	598					792.902	0.691888
0.0592768	-0.00595703	475	601					793.001	0.698355
0.0594018	-0.00644531	476	594					793.101	0.702913
0.0595268	0.00429687	477	601					793.2	0.704461
0.0596518	-0.00595703	478	600					793.299	0.704402
0.0597768	-0.0137695	479	602					793.399	0.702763
0.0599018	-0.0108398	480	606					793.498	0.700519
0.0600268	-0.0123047	481	605					793.597	0.696072
0.0601518	-0.00742188	482	596					793.697	0.692443
0.0602768	-0.0137695	483	599					793.796	0.687045
0.0604018	-0.012793	484	593					793.895	0.682139
0.0605268	0.00185547	485	597					793.995	0.676933
0.0606518	0.000390625	486	603					794.094	0.671238
0.0607768	-0.0137695	487	607					794.193	0.664918
0.0609018	-0.0259766	488	600					794.293	0.658722
0.0610268	-0.0142578	489	598					794.392	0.653255
0.0611518	0.000390625	490	592					794.491	0.647544
0.0612768	-0.00986328	491	600					794.591	0.640951
0.0614018	-0.0108398	492	598					794.69	0.635716
0.0615268	-0.00253906	493	606					794.79	0.630739
0.0616518	0.00429687	494	604					794.889	0.625694
0.0617768	-0.0176758	495	607					794.988	0.620484
0.0619018	-0.0108398	496	611					795.088	0.61582
0.0620268	0.00429687	497	603					795.187	0.611777
0.0621518	-0.0123047	498	614					795.286	0.607003
0.0622768	-0.00986328	499	613					795.386	0.602948
0.0624018	-0.000585938	500	613					795.485	0.599223
0.0625268	-0.00644531	501	604					795.584	0.59496
0.0626518	-0.00986328	502	598					795.684	0.592417
0.0627768	0.00234375	503	605					795.783	0.587805
0.0629018	0.00136719	504	604					795.882	0.585556
0.0630268	-0.00888672	505	596					795.982	0.581454
0.0631518	-0.00400391	506	594					796.081	0.578209
0.0632768	0.00234375	507	607					796.18	0.576135
0.0634018	-0.00644531	508	604					796.28	0.572685
0.0635268	-0.00644531	509	611					796.379	0.571179
0.0636518	0.000390625	510	615					796.478	0.567362
0.0637768	-0.00595703	511	619					796.578	0.565395
0.0639018	-0.00498047	512	618					796.677	0.563217
0.0640268	-0.00644531	513	601					796.776	0.560575
0.0641518	-0.0152344	514	599					796.876	0.559482
0.0642768	-0.0118164	515	597					796.975	0.556169
0.0644018	-0.00498047	516	596					797.075	0.555458
0.0645268	0.00576172	517	605					797.174	0.552812
0.0646518	-0.00742188	518	600					797.273	0.551573
0.0647768	-0.0118164	519	618					797.373	0.549665
0.0649018	0.00527344	520	620					797.472	0.547895
0.0650268	0.00771484	521	610					797.571	0.547407
0.0651518	-0.0015625	522	612					797.671	0.544989
0.0652768	0.00478516	523	610					797.77	0.544649
0.0654018	0.00332031	524	607					797.869	0.542425
0.0655268	-0.00449219	525	597					797.969	0.541715
0.0656518	-0.00742188	526	624					798.068	0.541355
0.0657768	-0.00400391	527	622					798.167	0.539379
0.0659018	0.00332031	528	602					798.267	0.539187
0.0660268	-0.00888672	529	603					798.366	0.537461
0.0661518	-0.00742188	530	612					798.465	0.537136
0.0662768	-0.00205078	531	604					798.565	0.536339
0.0664018	-0.00888672	532	608					798.664	0.53503
0.0665268	-0.00253906	533	599					798.763	0.535612
0.0666518	-0.0152344	534	597					798.863	0.533531
0.0667768	-0.00986328	535	613					798.962	0.534076
0.0669018	-0.000585938	536	636					799.061	0.53273
0.0670268	-0.00888672	537	621					799.161	0.532603
0.0671518	-0.0015625	538	608					799.26	0.532977
0.0672768	-0.0137695	539	605					799.359	0.531323
0.0674018	-0.00888672	540	613					799.459	0.531778
0.0675268	-0.00644531	541	606					799.558	0.531
0.0676518	-0.0123047	542	612					799.658	0.530659
0.0677768	-0.00839844	543	613					799.757	0.530978
0.0679018	-0.0142578	544	607					799.856	0.529575
0.0680268	-0.0108398	545	607					799.956	0.530984
0.0681518	-0.00595703	546	602					800.055	0.529241
0.0682768	-0.00986328	547	612					800.154	0.530113
0.0684018	-0.00888672	548	608					800.254	0.529059
0.0685268	-0.00644531	549	614					800.353	0.528935
0.0686518	0.00234375	550	609					800.452	0.529416
0.0687768	0.00478516	551	619					800.552	0.528187
0.0689018	-0.00644531	552	601					800.651	0.529281
0.0690268	-0.0123047	553	604					800.75	0.527785
0.0691518	-0.0123047	554	604					800.85	0.528078
0.0692768	-0.00205078	555	600					800.949	0.527623
0.0694018	0.00136719	556	607					801.048	0.527515
0.0695268	-0.0108398	557	611					801.148	0.527716
0.0696518	-0.0235352	558	612					801.247	0.526937
0.0697768	-0.0118164	559	606					801.346	0.527321
0.0699018	-0.000585938	560	608					801.446	0.526875
0.0700268	-0.0181641	561	615					801.545	0.527172
0.0701518	-0.0152344	562	622					801.644	0.526825
0.0702768	-0.0137695	563	619					801.744	0.526801
0.0704018	-0.00644531	564	627					801.843	0.526909
0.0705268	-0.00253906	565	607					801.942	0.526361
0.0706518	-0.00400391	566	608					802.042	0.526608
0.0707768	-0.00400391	567	605					802.141	0.526445
0.0709018	-0.00302734	568	616					802.241	0.52597
0.0710268	0.00576172	569	604					802.34	0.52674
0.0711518	-0.00986328	570	612					802.439	0.526013
0.0712768	-0.00839844	571	619					802.539	0.526084
0.0714018	-0.00644531	572	610					802.638	0.526263
0.0715268	-0.00449219	573	604					802.737	0.526895
0.0716518	0.00625	574	607					802.837	0.52615
0.0717768	0.00478516	575	610					802.936	0.526463
0.0719018	-0.00498047	576	613					803.035	0.526769
0.0720268	-0.00888672	577	612					803.135	0.526666
0.0721518	0.000390625	578	613					803.234	0.527242
0.0722768	-9.76563e-05	579	610					803.333	0.526901
0.0724018	-0.000585938	580	617					803.433	0.526888
0.0725268	-0.00253906	581	632					803.532	0.527447
0.0726518	-0.00986328	582	649					803.631	0.527192
0.0727768	-0.00595703	583	646					803.731	0.527809
0.0729018	-0.00498047	584	620					803.83	0.527631
0.0730268	-0.00888672	585	617					803.929	0.528075
0.0731518	-0.00595703	586	620					804.029	0.528165
0.0732768	-0.00839844	587	624					804.128	0.527763
0.0734018	-0.00644531	588	640					804.227	0.529064
0.0735268	-0.0142578	589	636					804.327	0.527787
0.0736518	-0.00986328	590	623					804.426	0.529035
0.0737768	-0.00595703	591	634					804.526	0.528699
0.0739018	-0.00644531	592	613					804.625	0.528691
0.0740268	0.00185547	593	617					804.724	0.529644
0.0741518	-0.00595703	594	654					804.824	0.528854
0.0742768	-9.76563e-05	595	647					804.923	0.529644
0.0744018	-0.00644531	596	652					805.022	0.530063
0.0745268	-0.0166992	597	659					805.122	0.529543
0.0746518	-0.0015625	598	647					805.221	0.530265
0.0747768	-9.76563e-05	599	635					805.32	0.529784
0.0749018	-0.00644531	600	629					805.42	0.531118
0.0750268	-0.00644531	601	662					805.519	0.530211
0.0751518	-0.00742188	602	657					805.618	0.530737
0.0752768	-0.00986328	603	661					805.718	0.530788
0.0754018	-0.000585938	604	648					805.817	0.530964
0.0755268	0.00429687	605	634					805.916	0.531698
0.0756518	-0.0015625	606	656					806.016	0.531053
0.0757768	-0.00986328	607	697					806.115	0.532023
0.0759018	-0.00498047	608	688					806.214	0.531279
0.0760268	-0.0142578	609	657					806.314	0.532369
0.0761518	-0.0123047	610	682					806.413	0.531765
0.0762768	-0.00205078	611	683					806.512	0.532275
0.0764018	-0.00302734	612	682					806.612	0.532731
0.0765268	-0.00449219	613	696					806.711	0.53206
0.0766518	-0.0015625	614	686					806.81	0.532354
0.0767768	-9.76563e-05	615	660					806.91	0.532289
0.0769018	-0.00888672	616	671					807.009	0.532928
0.0770268	-0.00449219	617	661					807.108	0.532448
0.0771518	0.00625	618	692					807.208	0.532716
0.0772768	-9.76563e-05	619	710					807.307	0.533301
0.0774018	-0.00888672	620	687					807.407	0.53332
0.0775268	0.00185547	621	697					807.506	0.533458
0.0776518	0.00234375	622	692					807.605	0.533112
0.0777768	-0.0118164	623	735					807.705	0.533432
0.0779018	-0.0108398	624	722					807.804	0.533948
0.0780268	-0.000585938	625	682					807.903	0.533123
0.0781518	-0.00595703	626	720					808.003	0.533695
0.0782768	-0.00839844	627	750					808.102	0.53329
0.0784018	-0.00498047	628	720					808.201	0.533762
0.0785268	-0.00644531	629	698					808.301	0.533447
0.0786518	-0.00742188	630	755					808.4	0.533139
0.0787768	-9.76563e-05	631	782					808.499	0.533898
0.0789018	-0.00302734	632	803					808.599	0.533376
0.0790268	-0.0166992	633	757					808.698	0.533283
0.0791518	-0.0137695	634	719					808.797	0.533377
0.0792768	0.00234375	635	751					808.897	0.533216
0.0794018	-0.000585938	636	753					808.996	0.533493
0.0795268	-0.00449219	637	745					809.095	0.532826
0.0796518	0.000390625	638	741					809.195	0.533257
0.0797768	-0.00595703	639	749					809.294	0.532593
0.0799018	-0.00302734	640	726					809.393	0.533283
0.0800268	0.00185547	641	701					809.493	0.532507
0.0801518	-0.0152344	642	765					809.592	0.532828
0.0802768	-0.00205078	643	742					809.692	0.532403
0.0804018	0.00722656	644	714					809.791	0.53248
0.0805268	-0.00644531	645	743					809.89	0.532357
0.0806518	-0.0176758	646	811					809.99	0.532257
0.0807768	-0.0274414	647	825					810.089	0.532704
0.0809018	-0.00644531	648	822					810.188	0.531676
0.0810268	0.00429687	649	823					810.288	0.532188
0.0811518	-0.00742188	650	831					810.387	0.531633
0.0812768	-0.00986328	651	825					810.486	0.532179
0.0814018	0.00332031	652	814					810.586	0.531895
0.0815268	-0.00253906	653	807					810.685	0.531313
0.0816518	-0.0176758	654	824					810.784	0.531363
0.0817768	-0.00986328	655	846					810.884	0.531787
0.0819018	0.00722656	656	856					810.983	0.530824
0.0820268	0.00429687	657	917					811.082	0.531247
0.0821518	-0.00742188	658	940					811.182	0.530732
0.0822768	-0.0137695	659	958					811.281	0.531324
0.0824018	-0.0108398	660	940					811.38	0.530168
0.0825268	-0.00644531	661	991					811.48	0.530844
0.0826518	-0.00742188	662	967					811.579	0.530464
0.0827768	-0.00839844	663	943					811.678	0.530378
0.0829018	-0.00302734	664	954					811.778	0.529964
0.0830268	-0.0108398	665	1047					811.877	0.530362
0.0831518	-0.0235352	666	1036					811.976	0.52944
0.0832768	-0.0196289	667	1020					812.076	0.529382
0.0834018	-0.00888672	668	994					812.175	0.529929
0.0835268	-0.00888672	669	1001					812.275	0.528935
0.0836518	-0.0123047	670	1070					812.374	0.53
0.0837768	-0.00839844	671	1062					812.473	0.528783
0.0839018	-0.012793	672	1067					812.573	0.529046
0.0840268	-0.00644531	673	1103					812.672	0.529046
0.0841518	-0.00742188	674	1201					812.771	0.528769
0.0842768	-9.76563e-05	675	1267					812.871	0.528558
0.0844018	0.00722656	676	1277					812.97	0.528222
0.0845268	-0.00253906	677	1216					813.069	0.52888
0.0846518	-0.0123047	678	1130					813.169	0.528052
0.0847768	-0.0118164	679	1254					813.268	0.528329
0.0849018	-0.00888672	680	1419					813.367	0.528525
0.0850268	-0.0142578	681	1373					813.467	0.527895
0.0851518	-0.0152344	682	1381					813.566	0.528653
0.0852768	-0.00400391	683	1393					813.665	0.527348
0.0854018	-0.00644531	684	1380					813.765	0.527604
0.0855268	-0.00449219	685	1623					813.864	0.52818
0.0856518	-0.0123047	686	1818					813.963	0.527221
0.0857768	-0.00986328	687	2017					814.063	0.527745
0.0859018	-0.0108398	688	2024					814.162	0.527629
0.0860268	-0.00888672	689	2187					814.261	0.527073
0.0861518	-0.00986328	690	2166					814.361	0.527394
0.0862768	-0.00595703	691	2210					814.46	0.526953
0.0864018	-0.00888672	692	2518					814.559	0.527495
0.0865268	-0.0108398	693	2623					814.659	0.527227
0.0866518	-0.00742188	694	2874					814.758	0.526977
0.0867768	-0.0137695	695	3164					814.857	0.526986
0.0869018	-0.00888672	696	3483					814.957	0.527178
0.0870268	-0.00253906	697	3819					815.056	0.527025
0.0871518	-0.00400391	698	4502					815.156	0.526764
0.0872768	-0.0137695	699	5439					815.255	0.527023
0.0874018	-0.012793	700	7209					815.354	0.526749
0.0875268	-0.00888672	701	8987					815.454	0.527651
0.0876518	-0.0152344	702	9675					815.553	0.526082
0.0877768	-0.0196289	703	10076					815.652	0.527053
0.0879018	-0.00888672	704	11913					815.752	0.526368
0.0880268	-0.00644531	705	13493					815.851	0.526533
0.0881518	-0.0152344	706	15220					815.95	0.526826
0.0882768	-0.0118164	707	17770					816.05	0.525768
0.0884018	-0.00644531	708	18532					816.149	0.526989
0.0885268	-0.0123047	709	19631					816.248	0.526014
0.0886518	-0.0152344	710	22532					816.348	0.526093
0.0887768	-0.0176758	711	23738					816.447	0.526211
0.0889018	-0.00888672	712	24038					816.546	0.526309
0.0890268	-0.0142578	713	25434					816.646	0.526182
0.0891518	-0.0152344	714	24888					816.745	0.526072
0.0892768	-0.00986328	715	24407					816.844	0.526184
0.0894018	-0.00498047	716	23377					816.944	0.525635
0.0895268	-0.00644531	717	24089					817.043	0.526284
0.0896518	-0.0137695	718	24224					817.143	0.525339
0.0897768	-0.0118164	719	25105					817.242	0.525643
0.0899018	-0.00498047	720	26100					817.341	0.525614
0.0900268	-0.0108398	721	23572					817.441	0.525697
0.0901518	-0.0137695	722	22696					817.54	0.525342
0.0902768	-0.00986328	723	22875					817.639	0.52563
0.0904018	-0.0108398	724	24335					817.739	0.525388
0.0905268	-0.00449219	725	22951					817.838	0.525378
0.0906518	-0.00400391	726	22008					817.937	0.525152
0.0907768	-0.0176758	727	22354					818.037	0.525631
0.0909018	-0.0108398	728	24615					818.136	0.525771
0.0910268	-0.000585938	729	24061					818.235	0.52535
0.0911518	-0.0176758	730	20992					818.335	0.52569
0.0912768	-0.0137695	731	19820					818.434	0.526103
0.0914018	-0.00644531	732	19211					818.533	0.52491
0.0915268	-0.00644531	733	20036					818.633	0.525805
0.0916518	-0.00742188	734	18704					818.732	0.525728
0.0917768	-0.00839844	735	18079					818.831	0.52578
0.0919018	-0.0225586	736	18812					818.931	0.525743
0.0920268	-0.0245117	737	18339					819.03	0.525946
0.0921518	-0.0137695	738	18795					819.129	0.525762
0.0922768	-0.00839844	739	18838					819.229	0.525991
0.0924018	-0.012793	740	17561					819.328	0.526099
0.0925268	-0.0201172	741	16226					819.427	0.525656
0.0926518	-0.0137695	742	15960					819.527	0.526494
0.0927768	-0.0176758	743	15326					819.626	0.525801
0.0929018	-0.0225586	744	13348					819.725	0.526683
0.0930268	-0.0108398	745	12832					819.825	0.525659
0.0931518	-0.00742188	746	13604					819.924	0.526841
0.0932768	-0.00839844	747	14176					820.024	0.526513
0.0934018	-0.0108398	748	13370					820.123	0.526326
0.0935268	-0.00253906	749	12317					820.222	0.527158
0.0936518	-0.00742188	750	11421					820.322	0.526581
0.0937768	-0.0137695	751	11221					820.421	0.527533
0.0939018	-0.0142578	752	11643					820.52	0.526243
0.0940268	-0.0123047	753	11193					820.62	0.52748
0.0941518	-0.00400391	754	10865					820.719	0.526967
0.0942768	0.00234375	755	10251					820.818	0.526935
0.0944018	-0.00498047	756	9634					820.918	0.527576
0.0945268	-0.0166992	757	8673					821.017	0.526642
0.0946518	-0.00595703	758	7884					821.116	0.527346
0.0947768	-0.0137695	759	7304					821.216	0.527672
0.0949018	-0.0186523	760	6433					821.315	0.527516
0.0950268	-0.00888672	761	5689					821.414	0.528404
0.0951518	-0.00742188	762	5265					821.514	0.526822
0.0952768	-0.0137695	763	4221					821.613	0.529209
0.0954018	-0.00644531	764	3457					821.712	0.527389
0.0955268	-0.00253906	765	3295					821.812	0.528592
0.0956518	-0.00986328	766	3064					821.911	0.528356
0.0957768	-0.0137695	767	2491					822.01	0.528067
0.0959018	-0.00888672	768	2149					822.11	0.528642
0.0960268	-0.0123047	769	2127					822.209	0.528105
0.0961518	-0.0137695	770	2155					822.308	0.528993
0.0962768	-0.00986328	771	2011					822.408	0.528421
0.0964018	-0.00498047	772	1917					822.507	0.52867
0.0965268	-0.00449219	773	1886					822.607	0.529658
0.0966518	-0.00595703	774	1709					822.706	0.528271
0.0967768	-0.00595703	775	1680					822.805	0.529709
0.0969018	-0.012793	776	1595					822.905	0.52839
0.0970268	-0.0108398	777	1459					823.004	0.529425
0.0971518	-0.00986328	778	1379					823.103	0.529842
0.0972768	-0.00839844	779	1325					823.203	0.529473
0.0974018	-0.0108398	780	1278					823.302	0.53001
0.0975268	-0.0108398	781	1239					823.401	0.529135
0.0976518	-0.0201172	782	1301					823.501	0.530804
0.0977768	-0.0176758	783	1303					823.6	0.52908
0.0979018	-0.0108398	784	1245					823.699	0.530084
0.0980268	-0.0123047	785	1182					823.799	0.530441
0.0981518	-0.00595703	786	1000					823.898	0.530473
0.0982768	-0.00986328	787	1009					823.997	0.530399
0.0984018	-0.0108398	788	1038					824.097	0.529902
0.0985268	-0.0108398	789	1076					824.196	0.530443
0.0986518	-0.00595703	790	994					824.295	0.530476
0.0987768	0.00625	791	942					824.395	0.530805
0.0989018	-0.00644531	792	925					824.494	0.530903
0.0990268	-0.00449219	793	990					824.593	0.530474
0.0991518	0.00429687	794	1030					824.693	0.531288
0.0992768	-0.00205078	795	945					824.792	0.5304
0.0994018	-0.000585938	796	931					824.892	0.531171
0.0995268	-0.00888672	797	982					824.991	0.531224
0.0996518	-0.00986328	798	1012					825.09	0.531296
0.0997768	-0.00400391	799	967					825.19	0.530794
0.0999018	-0.000585938	800	902					825.289	0.531415
0.100027	-0.00644531	801	913					825.388	0.531765
0.100152	-0.00400391	802	869					825.488	0.531501
0.100277	-0.00839844	803	947					825.587	0.531311
0.100402	-0.00644531	804	950					825.686	0.532099
0.100527	-0.00888672	805	935					825.786	0.531308
0.100652	-0.00742188	806	873					825.885	0.531736
0.100777	0.00234375	807	864					825.984	0.531732
0.100902	-0.00498047	808	860					826.084	0.531727
0.101027	-0.0142578	809	863					826.183	0.532025
0.101152	-0.00742188	810	843					826.282	0.531899
0.101277	-9.76563e-05	811	818					826.382	0.532182
0.101402	-0.00644531	812	797					826.481	0.531802
0.101527	-0.00449219	813	788					826.58	0.532461
0.101652	0.0106445	814	741					826.68	0.531984
0.101777	-9.76563e-05	815	787					826.779	0.532571
0.101902	-0.012793	816	806					826.878	0.532262
0.102027	-0.00888672	817	796					826.978	0.532238
0.102152	0.000390625	818	830					827.077	0.532685
0.102277	-0.00400391	819	810					827.176	0.532629
0.102402	-0.00888672	820	788					827.276	0.532914
0.102527	-0.00449219	821	786					827.375	0.532727
0.102652	0.000390625	822	811					827.474	0.533018
0.102777	-0.00595703	823	793					827.574	0.532156
0.102902	-0.00644531	824	758					827.673	0.533152
0.103027	-0.00449219	825	732					827.773	0.533201
0.103152	-0.0137695	826	769					827.872	0.533049
0.103277	-0.00595703	827	762					827.971	0.533574
0.103402	0.00332031	828	732					828.071	0.532897
0.103527	0.00771484	829	746					828.17	0.533983
0.103652	-0.0015625	830	760					828.269	0.533359
0.103777	-0.00400391	831	733					828.369	0.534127
0.103902	0.00332031	832	709					828.468	0.533802
0.104027	-0.00449219	833	702					828.567	0.533464
0.104152	-0.0015625	834	745					828.667	0.533889
0.104277	0.00234375	835	740					828.766	0.533909
0.104402	0.00332031	836	703					828.865	0.533893
0.104527	-0.000585938	837	688					828.965	0.534171
0.104652	-0.00595703	838	730					829.064	0.53412
0.104777	-0.00839844	839	808					829.163	0.534359
0.104902	0.00722656	840	765					829.263	0.534284
0.105027	0.0101562	841	702					829.362	0.534593
0.105152	0.00869141	842	699					829.461	0.534206
0.105277	-9.76563e-05	843	668					829.561	0.534866
0.105402	-0.00888672	844	669					829.66	0.534572
0.105527	-0.00644531	845	694					829.759	0.534365
0.105652	-0.00595703	846	731					829.859	0.534355
0.105777	0.00234375	847	715					829.958	0.535033
0.105902	-0.000585938	848	720					830.058	0.534689
0.106027	-0.00888672	849	705					830.157	0.534673
0.106152	0.000390625	850	690					830.256	0.535304
0.106277	0.00234375	851	708					830.356	0.534398
0.106402	0.00136719	852	725					830.455	0.53443
0.106527	-0.00253906	853	708					830.554	0.534842
0.106652	-0.0137695	854	698					830.654	0.534814
0.106777	-0.0137695	855	694					830.753	0.535513
0.106902	0.00136719	856	708					830.852	0.534055
0.107027	0.00771484	857	673					830.952	0.535576
0.107152	0.00234375	858	673					831.051	0.534702
0.107277	-0.0137695	859	695					831.15	0.535168
0.107402	-0.00644531	860	684					831.25	0.534798
0.107527	-0.00644531	861	661					831.349	0.534974
0.107652	-0.0137695	862	653					831.448	0.535249
0.107777	-0.00595703	863	649					831.548	0.535169
0.107902	0.00966797	864	680					831.647	0.534886
0.108027	-0.00888672	865	706					831.746	0.535205
0.108152	-0.00400391	866	711					831.846	0.534966
0.108277	-0.00205078	867	705					831.945	0.53508
0.108402	-0.00644531	868	684					832.044	0.535052
0.108527	-0.000585938	869	660					832.144	0.53488
0.108652	0.00429687	870	638					832.243	0.535255
0.108777	-9.76563e-05	871	648					832.342	0.534901
0.108902	-0.00644531	872	632					832.442	0.535359
0.109027	-0.00253906	873	648					832.541	0.534501
0.109152	-0.00742188	874	658					832.641	0.535234
0.109277	-0.00595703	875	665					832.74	0.534693
0.109402	-0.00498047	876	652					832.839	0.535037
0.109527	-0.0123047	877	658					832.939	0.5347
0.109652	-0.00595703	878	646					833.038	0.534786
0.109777	0.00234375	879	658					833.137	0.53507
0.109902	0.00332031	880	663					833.237	0.534265
0.110027	0.00429687	881	681					833.336	0.534929
0.110152	-0.0137695	882	645					833.435	0.534449
0.110277	-0.00839844	883	660					833.535	0.534713
0.110402	-0.00302734	884	663					833.634	0.534839
0.110527	0.00429687	885	660					833.733	0.534051
0.110652	0.000390625	886	660					833.833	0.534191
0.110777	0.00234375	887	644					833.932	0.534145
0.110902	0.00332031	888	656					834.031	0.534373
0.111027	-0.00644531	889	657					834.131	0.534651
0.111152	-0.0015625	890	654					834.23	0.534008
0.111277	-0.00595703	891	686					834.329	0.534364
0.111402	-0.012793	892	675					834.429	0.533629
0.111527	-0.00644531	893	648					834.528	0.534125
0.111652	-0.00986328	894	641					834.627	0.53375
0.111777	-9.76563e-05	895	661					834.727	0.533829
0.111902	0.00722656	896	640					834.826	0.533787
0.112027	0.00576172	897	629					834.925	0.533641
0.112152	0.0106445	898	636					835.025	0.534445
0.112277	0.00234375	899	640					835.124	0.533108
0.112402	-0.00644531	900	651					835.224	0.534308
0.112527	-0.00644531	901	637					835.323	0.53281
0.112652	-0.0137695	902	628					835.422	0.533774
0.112777	-0.00400391	903	607					835.522	0.53407
0.112902	0.00136719	904	633					835.621	0.532609
0.113027	0.00576172	905	654					835.72	0.534031
0.113152	-0.00742188	906	645					835.82	0.532773
0.113277	-0.00986328	907	620					835.919	0.533787
0.113402	-0.000585938	908	617					836.018	0.533109
0.113527	0.00429687	909	644					836.118	0.533379
0.113652	-0.00742188	910	650					836.217	0.533228
0.113777	-9.76563e-05	911	646					836.316	0.532769
0.113902	-0.00302734	912	651					836.416	0.533405
0.114027	-0.0181641	913	658					836.515	0.533125
0.114152	-0.0137695	914	633					836.614	0.533215
0.114277	-0.00400391	915	626					836.714	0.532981
0.114402	-0.00302734	916	627					836.813	0.533125
0.114527	-0.0108398	917	640					836.912	0.532362
0.114652	-0.00986328	918	686					837.012	0.533292
0.114777	-0.0137695	919	666					837.111	0.533037
0.114902	-0.0108398	920	640					837.21	0.532727
0.115027	0.00185547	921	619					837.31	0.533028
0.115152	-0.00742188	922	597					837.409	0.532505
0.115277	-9.76563e-05	923	594					837.509	0.533297
0.115402	0.00136719	924	608					837.608	0.532477
0.115527	-0.00644531	925	644					837.707	0.533067
0.115652	-0.00595703	926	634					837.807	0.532851
0.115777	-0.00400391	927	610					837.906	0.532601
0.115902	-0.00498047	928	622					838.005	0.533231
0.116027	0.00185547	929	608					838.105	0.532252
0.116152	0.00625	930	604					838.204	0.533005
0.116277	0.00234375	931	616					838.303	0.532745
0.116402	-0.00498047	932	631					838.403	0.532505
0.116527	-0.00644531	933	630					838.502	0.532621
0.116652	0.000390625	934	633					838.601	0.532575
0.116777	-9.76563e-05	935	614					838.701	0.532698
0.116902	-0.00498047	936	621					838.8	0.532892
0.117027	-0.00644531	937	640					838.899	0.533199
0.117152	-0.0015625	938	626					838.999	0.532369
0.117277	0.00234375	939	632					839.098	0.532361
0.117402	-0.00302734	940	624					839.197	0.532969
0.117527	-0.00449219	941	621					839.297	0.532235
0.117652	-0.00595703	942	620					839.396	0.532824
0.117777	-0.00839844	943	627					839.495	0.532525
0.117902	-0.0108398	944	636					839.595	0.532808
0.118027	-0.00888672	945	617					839.694	0.532576
0.118152	0.000390625	946	616					839.793	0.53291
0.118277	0.00234375	947	638					839.893	0.532275
0.118402	0.00527344	948	603					839.992	0.532675
0.118527	-0.00253906	949	600					840.092	0.533103
0.118652	-0.00742188	950	610
0.118777	-0.00205078	951	614
0.118902	-0.00498047	952	622
0.119027	-0.0142578	953	598
0.119152	-0.00400391	954	600
0.119277	-0.00986328	955	607
0.119402	-0.0142578	956	613
0.119527	-0.00449219	957	622
0.119652	-0.0015625	958	618
0.119777	-0.00839844	959	609
0.119902	-0.0108398	960	603
0.120027	-0.00888672	961	599
0.120152	-0.00595703	962	605
0.120277	0.00234375	963	604
0.120402	-0.00888672	964	614
0.120527	-0.00253906	965	618
0.120652	0.00625	966	611
0.120777	-0.0118164	967	607
0.120902	-0.0142578	968	605
0.121027	-0.000585938	969	612
0.121152	0.000390625	970	612
0.121277	-0.00400391	971	628
0.121402	-0.00302734	972	598
0.121527	-0.00644531	973	593
0.121652	-0.0152344	974	594
0.121777	-0.0137695	975	603
0.121902	-0.0162109	976	590
0.122027	-0.0123047	977	595
0.122152	-0.0123047	978	593
0.122277	-0.0196289	979	601
0.122402	-0.012793	980	599
0.122527	-0.0108398	981	598
0.122652	0.000390625	982	607
0.122777	0.00478516	983	610
0.122902	-0.00644531	984	606
0.123027	-0.0108398	985	593
0.123152	-0.0123047	986	600
0.123277	-0.00595703	987	602
0.123402	-0.00498047	988	609
0.123527	-0.0108398	989	610
0.123652	-0.0137695	990	595
0.123777	-0.0118164	991	604
0.123902	-0.012793	992	609
0.124027	-0.00888672	993	604
0.124152	-0.0137695	994	609
0.124277	-0.0162109	995	601
0.124402	-0.00888672	996	602
0.124527	-0.0142578	997	599
0.124652	-0.00986328	998	598
0.124777	-9.76563e-05	999	597
0.124902	-0.0162109	1000	593
0.125027	-0.0201172	1001	594
0.125152	-0.0015625	1002	604
0.125277	0.00478516	1003	594
0.125402	-0.00644531	1004	601
0.125527	-0.0166992	1005	595
0.125652	-0.00986328	1006	601
0.125777	-0.00205078	1007	603
0.125902	0.00527344	1008	597
0.126027	-0.00449219	1009	598
0.126152	-0.00742188	1010	592
0.126277	-0.00400391	1011	597
0.126402	-0.012793	1012	602
0.126527	-0.00644531	1013	604
0.126652	-0.00595703	1014	603
0.126777	-0.00986328	1015	605
0.126902	-0.012793	1016	605
0.127027	-0.00888672	1017	590
0.127152	-0.00595703	1018	595
0.127277	-0.00595703	1019	590
0.127402	-0.00302734	1020	592
0.127527	-0.00253906	1021	602
0.127652	-0.0015625	1022	603
0.127777	-9.76563e-05	1023	596
0.127902	-0.00644531	1024	595
0.128027	-0.00888672	1025	599
0.128152	-0.00595703	1026	600
0.128277	-0.00595703	1027	595
0.128402	-0.00644531	1028	598
0.128527	-0.0108398	1029	600
0.128652	-0.00742188	1030	595
0.128777	-0.0118164	1031	594
0.128902	0.00136719	1032	598
0.129027	-0.000585938	1033	592
0.129152	0.00234375	1034	592
0.129277	-9.76563e-05	1035	596
0.129402	-0.00498047	1036	593
0.129527	-0.0108398	1037	603
0.129652	-0.00400391	1038	605
0.129777	-0.0118164	1039	594
0.129902	-0.012793	1040	598
0.130027	-0.0108398	1041	590
0.130152	-0.0137695	1042	589
0.130277	-0.00595703	1043	595
0.130402	-0.000585938	1044	591
0.130527	-0.00644531	1045	593
0.130652	-0.00742188	1046	597
0.130777	0.0101562	1047	591
0.130902	0.0130859	1048	600
0.131027	-0.0142578	1049	598
0.131152	-0.0123047	1050	604
0.131277	-0.00205078	1051	599
0.131402	-0.00888672	1052	604
0.131527	-0.00644531	1053	588
0.131652	-0.0176758	1054	592
0.131777	-0.00986328	1055	595
0.131902	-0.000585938	1056	596
0.132027	-0.00644531	1057	602
0.132152	-0.00986328	1058	587
0.132277	-0.00400391	1059	591
0.132402	0.00722656	1060	594
0.132527	-0.00449219	1061	591
0.132652	-0.00986328	1062	604
0.132777	-0.00839844	1063	592
0.132902	-0.00644531	1064	594
0.133027	-0.00888672	1065	592
0.133152	-0.00742188	1066	594
0.133277	-0.00986328	1067	598
0.133402	-0.00498047	1068	597
0.133527	-0.000585938	1069	596
0.133652	-0.00742188	1070	602
0.133777	-0.00986328	1071	612
0.133902	-0.012793	1072	606
0.134027	-0.0108398	1073	601
0.134152	-0.0137695	1074	597
0.134277	-0.00986328	1075	615
0.134402	-0.000585938	1076	609
0.134527	0.00185547	1077	600
0.134652	-0.0137695	1078	597
0.134777	-0.0196289	1079	603
0.134902	-0.0162109	1080	603
0.135027	-0.0166992	1081	600
0.135152	-0.0015625	1082	603
0.135277	-0.00400391	1083	597
0.135402	-0.00644531	1084	599
0.135527	-0.00644531	1085	595
0.135652	-0.0123047	1086	603
0.135777	-0.00595703	1087	592
0.135902	-0.000585938	1088	594
0.136027	0.00429687	1089	596
0.136152	-0.00742188	1090	598
0.136277	-0.0137695	1091	596
0.136402	-0.00498047	1092	593
0.136527	0.0101562	1093	594
0.136652	-0.0137695	1094	604
0.136777	-0.0118164	1095	596
0.136902	-0.00498047	1096	606
0.137027	-0.0181641	1097	595
0.137152	-0.00400391	1098	597
0.137277	-0.00400391	1099	601
0.137402	-0.00498047	1100	607
0.137527	-0.00449219	1101	606
0.137652	-0.00986328	1102	613
0.137777	-0.00986328	1103	601
0.137902	-0.012793	1104	600
0.138027	-0.000585938	1105	592
0.138152	-0.0152344	1106	592
0.138277	-0.0176758	1107	596
0.138402	-0.00644531	1108	599
0.138527	-0.0123047	1109	603
0.138652	-0.00986328	1110	606
0.138777	0.00234375	1111	595
0.138902	-0.00888672	1112	600
0.139027	-0.0108398	1113	596
0.139152	-0.00986328	1114	602
0.139277	-0.00400391	1115	595
0.139402	-0.0108398	1116	596
0.139527	-0.0123047	1117	589
0.139652	0.000390625	1118	596
0.139777	-0.00205078	1119	597
0.139902	-0.0186523	1120	596
0.140027	-0.0123047	1121	587
0.140152	-0.0015625	1122	595
0.140277	-0.00400391	1123	587
0.140402	-0.0162109	1124	600
0.140527	-0.00644531	1125	597
0.140652	-0.00400391	1126	595
0.140777	-0.0118164	1127	595
0.140902	-0.00498047	1128	591
0.141027	0.00576172	1129	596
0.141152	-0.00400391	1130	597
0.141277	-0.0137695	1131	597
0.141402	-0.00644531	1132	587
0.141527	-0.00644531	1133	599
0.141652	-0.00742188	1134	596
0.141777	-0.00595703	1135	591
0.141902	-0.0108398	1136	597
0.142027	-0.00644531	1137	603
0.142152	0.000390625	1138	601
0.142277	-0.00986328	1139	598
0.142402	-0.00888672	1140	596
0.142527	-0.00644531	1141	608
0.142652	-0.00595703	1142	592
0.142777	-0.00205078	1143	597
0.142902	-0.012793	1144	596
0.143027	-0.0108398	1145	595
0.143152	-0.0015625	1146	591
0.143277	0.0135742	1147	595
0.143402	0.00136719	1148	599
0.143527	-0.0123047	1149	604
0.143652	-0.00986328	1150	596
0.143777	-0.00986328	1151	594
0.143902	-0.0142578	1152	589
0.144027	-0.0166992	1153	593
0.144152	-0.0137695	1154	599
0.144277	-9.76563e-05	1155	598
0.144402	-0.000585938	1156	598
0.144527	-0.00644531	1157	592
0.144652	-0.00595703	1158	591
0.144777	-0.0137695	1159	592
0.144902	-0.0142578	1160	598
0.145027	-0.00644531	1161	591
0.145152	-0.00986328	1162	597
0.145277	-0.0118164	1163	596
0.145402	-0.00302734	1164	604
0.145527	0.00185547	1165	599
0.145652	-0.00742188	1166	588
0.145777	-0.00839844	1167	602
0.145902	-0.00644531	1168	590
0.146027	-0.0123047	1169	599
0.146152	-0.00742188	1170	595
0.146277	-0.00595703	1171	599
0.146402	-0.00888672	1172	599
0.146527	-0.00888672	1173	600
0.146652	-0.00595703	1174	604
0.146777	-0.0118164	1175	598
0.146902	-0.012793	1176	593
0.147027	-0.0142578	1177	598
0.147152	-0.00742188	1178	597
0.147277	-0.00986328	1179	600
0.147402	-0.00644531	1180	593
0.147527	-0.0166992	1181	593
0.147652	-0.0201172	1182	602
0.147777	-0.00400391	1183	592
0.147902	-0.000585938	1184	588
0.148027	-0.0142578	1185	598
0.148152	-0.00986328	1186	605
0.148277	0.00234375	1187	600
0.148402	-0.000585938	1188	596
0.148527	-0.00449219	1189	592
0.148652	-0.00742188	1190	592
0.148777	-0.0118164	1191	596
0.148902	-0.00302734	1192	601
0.149027	-0.000585938	1193	601
0.149152	-0.00986328	1194	604
0.149277	-0.0162109	1195	594
0.149402	-0.00498047	1196	602
0.149527	-0.00449219	1197	597
0.149652	-0.0123047	1198	587
0.149777	-0.0220703	1199	597
0.149902	-0.00888672	1200	592
0.150027	-0.00449219	1201	593
0.150152	-0.0176758	1202	594
0.150277	-0.00986328	1203	593
0.150402	-0.00644531	1204	594
0.150527	-0.00253906	1205	601
0.150652	-0.0123047	1206	591
0.150777	-0.0137695	1207	594
0.150902	-0.00888672	1208	594
0.151027	-0.00888672	1209	594
0.151152	-0.00595703	1210	590
0.151277	-0.00205078	1211	594
0.151402	-0.00302734	1212	589
0.151527	-0.0142578	1213	595
0.151652	-0.0152344	1214	596
0.151777	-0.00205078	1215	597
0.151902	-0.000585938	1216	602
0.152027	-0.0123047	1217	593
0.152152	-0.00986328	1218	593
0.152277	-0.00839844	1219	603
0.152402	-0.000585938	1220	597
0.152527	-0.00253906	1221	589
0.152652	-0.00400391	1222	590
0.152777	-0.00595703	1223	600
0.152902	-0.00498047	1224	604
0.153027	0.00185547	1225	592
0.153152	-0.00400391	1226	597
0.153277	-0.00839844	1227	597
0.153402	-0.00888672	1228	607
0.153527	-0.00449219	1229	590
0.153652	-0.00595703	1230	595
0.153777	-0.0162109	1231	601
0.153902	-0.0206055	1232	593
0.154027	-0.00644531	1233	593
0.154152	0.000390625	1234	595
0.154277	-0.00986328	1235	597
0.154402	-0.00888672	1236	594
0.154527	-0.0166992	1237	596
0.154652	-0.00595703	1238	596
0.154777	-0.00400391	1239	593
0.154902	-0.00302734	1240	593
0.155027	0.00185547	1241	603
0.155152	-0.0015625	1242	595
0.155277	-0.00595703	1243	589
0.155402	-0.00644531	1244	596
0.155527	-0.00253906	1245	591
0.155652	-0.00400391	1246	593
0.155777	-0.00986328	1247	595
0.155902	-0.00498047	1248	592
0.156027	-0.00644531	1249	588
0.156152	-0.00986328	1250	594
0.156277	-9.76563e-05	1251	598
0.156402	0.00332031	1252	598
0.156527	-0.000585938	1253	591
0.156652	-0.00742188	1254	593
0.156777	-0.0118164	1255	594
0.156902	-0.00644531	1256	593
0.157027	-0.00449219	1257	594
0.157152	0.00234375	1258	592
0.157277	-0.00839844	1259	595
0.157402	-0.0108398	1260	594
0.157527	-0.000585938	1261	594
0.157652	0.00869141	1262	592
0.157777	-9.76563e-05	1263	598
0.157902	-0.0108398	1264	602
0.158027	-0.0142578	1265	596
0.158152	-0.00742188	1266	597
0.158277	-0.00595703	1267	593
0.158402	-0.00498047	1268	591
0.158527	-0.000585938	1269	589
0.158652	-0.00742188	1270	595
0.158777	-0.00400391	1271	596
0.158902	-0.00302734	1272	593
0.159027	-0.0108398	1273	590
0.159152	-0.0152344	1274	591
0.159277	-0.00400391	1275	600
0.159402	-0.00498047	1276	595
0.159527	-0.000585938	1277	597
0.159652	-0.0015625	1278	595
0.159777	-0.0162109	1279	598
0.159902	-0.0142578	1280	591
0.160027	-0.0142578	1281	594
0.160152	-0.00595703	1282	598
0.160277	-9.76563e-05	1283	596
0.160402	-0.000585938	1284	589
0.160527	-0.00644531	1285	594
0.160652	-0.0015625	1286	594
0.160777	-0.00595703	1287	594
0.160902	-0.00498047	1288	592
0.161027	-0.00253906	1289	591
0.161152	-0.0137695	1290	591
0.161277	-0.00839844	1291	591
0.161402	0.00136719	1292	591
0.161527	-0.00449219	1293	592
0.161652	-0.0123047	1294	597
0.161777	-0.00205078	1295	599
0.161902	-0.00302734	1296	599
0.162027	-0.0108398	1297	597
0.162152	-0.0015625	1298	605
0.162277	0.00234375	1299	600
0.162402	-0.00498047	1300	597
0.162527	-0.0108398	1301	587
0.162652	0.000390625	1302	590
0.162777	0.00234375	1303	592
0.162902	-0.00302734	1304	593
0.163027	0.00576172	1305	595
0.163152	0.000390625	1306	597
0.163277	-0.00595703	1307	600
0.163402	0.00136719	1308	596
0.163527	-0.00253906	1309	596
0.163652	-0.00595703	1310	592
0.163777	-0.00400391	1311	596
0.163902	-0.00644531	1312	598
0.164027	-0.0142578	1313	592
0.164152	-0.00400391	1314	597
0.164277	-0.00595703	1315	595
0.164402	-0.0108398	1316	597
0.164527	-0.0108398	1317	595
0.164652	-0.0015625	1318	588
0.164777	-0.00986328	1319	600
0.164902	-0.0108398	1320	598
0.165027	-0.00644531	1321	592
0.165152	-0.00986328	1322	594
0.165277	-0.00595703	1323	595
0.165402	-0.00644531	1324	600
0.165527	-0.0123047	1325	590
0.165652	-0.00986328	1326	594
0.165777	-0.00400391	1327	590
0.165902	-0.00498047	1328	596
0.166027	0.00185547	1329	588
0.166152	-0.0015625	1330	603
0.166277	-0.00400391	1331	600
0.166402	-0.00302734	1332	598
0.166527	0.00576172	1333	598
0.166652	-0.00986328	1334	596
0.166777	-0.0118164	1335	587
0.166902	-0.000585938	1336	594
0.167027	-0.00449219	1337	598
0.167152	-0.00986328	1338	598
0.167277	-0.00986328	1339	590
0.167402	-0.00498047	1340	596
0.167527	-0.00644531	1341	592
0.167652	-0.00400391	1342	598
0.167777	-0.00839844	1343	593
0.167902	-0.00888672	1344	599
0.168027	-0.0166992	1345	598
0.168152	-0.0123047	1346	596
0.168277	-0.00400391	1347	601
0.168402	-0.00498047	1348	602
0.168527	-0.0108398	1349	600
0.168652	-0.0152344	1350	607
0.168777	-0.00595703	1351	601
0.168902	-0.00644531	1352	599
0.169027	-0.00644531	1353	595
0.169152	-0.00742188	1354	592
0.169277	-0.00595703	1355	589
0.169402	0.00722656	1356	599
0.169527	-0.000585938	1357	603
0.169652	-0.0015625	1358	598
0.169777	-9.76563e-05	1359	594
0.169902	-0.00302734	1360	596
0.170027	-0.00253906	1361	594
0.170152	-0.00986328	1362	600
0.170277	-0.0137695	1363	593
0.170402	-0.00498047	1364	590
0.170527	-0.00449219	1365	598
0.170652	-0.0152344	1366	593
0.170777	-0.00595703	1367	595
0.170902	-0.00302734	1368	595
0.171027	-0.0166992	1369	599
0.171152	-0.00986328	1370	601
0.171277	-9.76563e-05	1371	594
0.171402	-0.00644531	1372	597
0.171527	-0.00644531	1373	593
0.171652	-0.0015625	1374	598
0.171777	-0.00400391	1375	599
0.171902	-0.000585938	1376	598
0.172027	-0.00644531	1377	589
0.172152	-0.0015625	1378	597
0.172277	-0.00986328	1379	590
0.172402	-0.012793	1380	591
0.172527	-0.0108398	1381	595
0.172652	-0.0015625	1382	589
0.172777	-0.00595703	1383	585
0.172902	-0.0108398	1384	593
0.173027	-0.00253906	1385	591
0.173152	-0.00986328	1386	599
0.173277	-0.0162109	1387	595
0.173402	-0.00498047	1388	599
0.173527	0.00429687	1389	594
0.173652	-0.00742188	1390	597
0.173777	-0.00595703	1391	596
0.173902	-0.00498047	1392	594
0.174027	-0.0166992	1393	592
0.174152	-0.00742188	1394	591
0.174277	0.00234375	1395	595
0.174402	-0.000585938	1396	598
0.174527	-0.00888672	1397	596
0.174652	-0.0152344	1398	593
0.174777	-0.0162109	1399	592
0.174902	-0.00498047	1400	598
0.175027	-0.0123047	1401	601
0.175152	-0.0176758	1402	592
0.175277	-0.00205078	1403	593
0.175402	-0.00644531	1404	595
0.175527	-0.00644531	1405	594
0.175652	-0.00742188	1406	597
0.175777	-0.00986328	1407	597
0.175902	-0.012793	1408	584
0.176027	-0.0142578	1409	600
0.176152	-0.0123047	1410	593
0.176277	-0.00986328	1411	596
0.176402	-0.012793	1412	596
0.176527	-0.00449219	1413	595
0.176652	-0.00595703	1414	593
0.176777	-0.0118164	1415	596
0.176902	-0.00644531	1416	594
0.177027	-0.0123047	1417	592
0.177152	-0.0137695	1418	598
0.177277	0.00478516	1419	595
0.177402	0.00332031	1420	597
0.177527	-0.00644531	1421	587
0.177652	-0.00742188	1422	592
0.177777	-0.00986328	1423	595
0.177902	-0.00888672	1424	601
0.178027	-0.00888672	1425	592
0.178152	-0.0015625	1426	596
0.178277	-0.00205078	1427	597
0.178402	-0.00644531	1428	594
0.178527	-0.00644531	1429	594
0.178652	-0.0015625	1430	593
0.178777	-9.76563e-05	1431	593
0.178902	-0.00498047	1432	599
0.179027	-0.00644531	1433	600
0.179152	0.000390625	1434	598
0.179277	-0.00205078	1435	594
0.179402	-0.00498047	1436	590
0.179527	0.00185547	1437	600
0.179652	-0.00400391	1438	600
0.179777	-0.0196289	1439	597
0.179902	-0.00644531	1440	598
0.180027	0.0125977	1441	597
0.180152	0.00429687	1442	589
0.180277	-0.00400391	1443	594
0.180402	-0.00498047	1444	586
0.180527	-0.00449219	1445	586
0.180652	-0.0015625	1446	598
0.180777	-0.0118164	1447	593
0.180902	-0.0162109	1448	603
0.181027	-0.0166992	1449	599
0.181152	-0.00595703	1450	597
0.181277	0.00234375	1451	596
0.181402	0.00966797	1452	594
0.181527	-0.0108398	1453	597
0.181652	-0.0137695	1454	594
0.181777	-0.0162109	1455	594
0.181902	-0.00644531	1456	596
0.182027	-0.00644531	1457	591
0.182152	-0.00742188	1458	596
0.182277	-0.00839844	1459	595
0.182402	-0.0108398	1460	593
0.182527	-0.000585938	1461	595
0.182652	-0.0015625	1462	600
0.182777	-0.00595703	1463	602
0.182902	-0.00888672	1464	589
0.183027	-0.00253906	1465	594
0.183152	-0.00595703	1466	591
0.183277	-0.0118164	1467	598
0.183402	-0.00302734	1468	599
0.183527	0.00429687	1469	600
0.183652	-0.00986328	1470	597
0.183777	-0.00400391	1471	594
0.183902	-0.000585938	1472	600
0.184027	-0.00253906	1473	601
0.184152	-0.0137695	1474	592
0.184277	-0.0196289	1475	597
0.184402	-0.00498047	1476	594
0.184527	-0.00253906	1477	596
0.184652	-0.00986328	1478	597
0.184777	-0.00986328	1479	603
0.184902	-0.000585938	1480	596
0.185027	-0.00253906	1481	595
0.185152	-0.00986328	1482	588
0.185277	-0.0162109	1483	600
0.185402	-0.00888672	1484	594
0.185527	-0.0181641	1485	591
0.185652	-0.0152344	1486	599
0.185777	-0.00205078	1487	599
0.185902	0.00722656	1488	599
0.186027	-0.000585938	1489	595
0.186152	-0.00400391	1490	599
0.186277	-0.0118164	1491	597
0.186402	-0.0108398	1492	592
0.186527	-0.0142578	1493	603
0.186652	-0.0015625	1494	594
0.186777	0.00234375	1495	595
0.186902	-0.00498047	1496	590
0.187027	-0.00449219	1497	596
0.187152	-0.0123047	1498	596
0.187277	-0.00205078	1499	592
0.187402	0.00722656	1500	599
0.187527	-0.0245117	1501	598
0.187652	-0.0152344	1502	594
0.187777	0.00478516	1503	596
0.187902	0.00722656	1504	602
0.188027	-0.00253906	1505	592
0.188152	-0.00742188	1506	596
0.188277	0.00234375	1507	606
0.188402	0.00332031	1508	599
0.188527	-0.00253906	1509	596
0.188652	-0.00595703	1510	593
0.188777	-0.00839844	1511	602
0.188902	-0.0108398	1512	602
0.189027	-0.0108398	1513	592
0.189152	0.00429687	1514	591
0.189277	0.00234375	1515	596
0.189402	-0.00302734	1516	600
0.189527	-0.0142578	1517	597
0.189652	-0.00742188	1518	597
0.189777	-0.00595703	1519	595
0.189902	-0.000585938	1520	589
0.190027	-0.000585938	1521	589
0.190152	0.000390625	1522	598
0.190277	-9.76563e-05	1523	600
0.190402	-0.00498047	1524	595
0.190527	-0.0142578	1525	598
0.190652	-0.00595703	1526	596
0.190777	-0.00205078	1527	592
0.190902	0.00722656	1528	596
0.191027	-0.00644531	1529	589
0.191152	-0.0137695	1530	592
0.191277	-0.00839844	1531	598
0.191402	-0.000585938	1532	596
0.191527	0.00576172	1533	603
0.191652	-0.0015625	1534	594
0.191777	0.00234375	1535	594
0.191902	0.00527344	1536	594
0.192027	-0.00253906	1537	595
0.192152	-0.00400391	1538	599
0.192277	0.00234375	1539	598
0.192402	0.00527344	1540	594
0.192527	-0.00449219	1541	591
0.192652	-0.00742188	1542	592
0.192777	0.00625	1543	603
0.192902	0.00527344	1544	596
0.193027	-0.00449219	1545	597
0.193152	-0.00595703	1546	594
0.193277	-0.00595703	1547	601
0.193402	-0.00498047	1548	592
0.193527	-0.0123047	1549	592
0.193652	-0.00986328	1550	597
0.193777	-0.00400391	1551	600
0.193902	-0.00644531	1552	594
0.194027	0.00185547	1553	595
0.194152	-0.00595703	1554	599
0.194277	-0.00205078	1555	598
0.194402	-0.000585938	1556	596
0.194527	-0.00644531	1557	595
0.194652	-0.00595703	1558	598
0.194777	-0.00400391	1559	600
0.194902	0.00136719	1560	596
0.195027	0.00576172	1561	601
0.195152	-0.00400391	1562	591
0.195277	-0.00595703	1563	592
0.195402	-0.012793	1564	593
0.195527	-0.00888672	1565	599
0.195652	-0.00595703	1566	599
0.195777	-0.00400391	1567	595
0.195902	-0.00644531	1568	595
0.196027	-0.0201172	1569	598
0.196152	-0.0220703	1570	594
0.196277	-0.00400391	1571	596
0.196402	-0.0108398	1572	594
0.196527	-0.0142578	1573	594
0.196652	-0.0137695	1574	589
0.196777	-0.00205078	1575	595
0.196902	-0.0108398	1576	595
0.197027	-0.0142578	1577	602
0.197152	-0.00742188	1578	593
0.197277	-0.00839844	1579	596
0.197402	-0.012793	1580	592
0.197527	-0.0142578	1581	595
0.197652	-0.00986328	1582	594
0.197777	-9.76563e-05	1583	595
0.197902	-0.00888672	1584	596
0.198027	-0.0123047	1585	602
0.198152	-0.00986328	1586	597
0.198277	-0.00205078	1587	598
0.198402	-0.000585938	1588	598
0.198527	-0.0108398	1589	599
0.198652	-0.00986328	1590	591
0.198777	-0.00595703	1591	593
0.198902	-0.0108398	1592	596
0.199027	-0.00449219	1593	600
0.199152	-0.0015625	1594	594
0.199277	-0.00205078	1595	595
0.199402	0.00136719	1596	601
0.199527	-0.00449219	1597	591
0.199652	-0.00742188	1598	592
0.199777	-9.76563e-05	1599	597
0.199902	-0.000585938	1600	597
0.200027	-0.00253906	1601	587
0.200152	-0.00986328	1602	597
0.200277	-0.00986328	1603	593
0.200402	-0.000585938	1604	589
0.200527	-0.00644531	1605	595
0.200652	-0.00742188	1606	597
0.200777	-0.00839844	1607	593
0.200902	-0.0186523	1608	605
0.201027	-0.0142578	1609	595
0.201152	-0.0015625	1610	597
0.201277	0.00478516	1611	596
0.201402	-0.000585938	1612	598
0.201527	-0.0123047	1613	598
0.201652	-0.0201172	1614	594
0.201777	-0.0118164	1615	598
0.201902	-0.00644531	1616	598
0.202027	-0.0142578	1617	592
0.202152	-0.00986328	1618	600
0.202277	-0.0176758	1619	597
0.202402	-0.012793	1620	595
0.202527	0.00771484	1621	594
0.202652	-0.0015625	1622	594
0.202777	-0.00986328	1623	600
0.202902	-0.00302734	1624	597
0.203027	-0.000585938	1625	589
0.203152	-0.00986328	1626	596
0.203277	-0.0118164	1627	595
0.203402	-0.00888672	1628	590
0.203527	-0.00888672	1629	601
0.203652	-0.00986328	1630	597
0.203777	-0.00595703	1631	600
0.203902	-0.00644531	1632	601
0.204027	-0.00253906	1633	593
0.204152	0.000390625	1634	594
0.204277	0.00478516	1635	591
0.204402	-0.000585938	1636	604
0.204527	0.00185547	1637	595
0.204652	-0.00400391	1638	595
0.204777	-0.00595703	1639	601
0.204902	0.00136719	1640	600
0.205027	0.00429687	1641	594
0.205152	-0.00742188	1642	596
0.205277	-0.0118164	1643	596
0.205402	-0.00302734	1644	589
0.205527	0.00185547	1645	595
0.205652	-0.0137695	1646	596
0.205777	-0.00986328	1647	596
0.205902	-0.00888672	1648	599
0.206027	-0.00888672	1649	592
0.206152	-0.0015625	1650	598
0.206277	-0.0118164	1651	595
0.206402	-0.012793	1652	597
0.206527	-0.0123047	1653	594
0.206652	-0.00742188	1654	592
0.206777	-9.76563e-05	1655	601
0.206902	-0.00888672	1656	588
0.207027	-0.00644531	1657	594
0.207152	-0.00400391	1658	598
0.207277	-0.00400391	1659	596
0.207402	-0.00302734	1660	597
0.207527	-0.00253906	1661	601
0.207652	0.000390625	1662	596
0.207777	-0.00205078	1663	603
0.207902	-0.00498047	1664	591
0.208027	-0.00644531	1665	592
0.208152	0.00234375	1666	590
0.208277	-0.00400391	1667	593
0.208402	-0.012793	1668	596
0.208527	-0.00449219	1669	597
0.208652	-0.0015625	1670	595
0.208777	-0.00205078	1671	598
0.208902	-0.000585938	1672	594
0.209027	-0.00644531	1673	595
0.209152	-0.00986328	1674	595
0.209277	-0.00986328	1675	594
0.209402	0.00136719	1676	599
0.209527	-0.00449219	1677	600
0.209652	-0.00400391	1678	599
0.209777	-0.0118164	1679	592
0.209902	-0.00498047	1680	591
0.210027	-0.00253906	1681	600
0.210152	-0.00595703	1682	599
0.210277	0.00234375	1683	599
0.210402	-0.00498047	1684	597
0.210527	-0.000585938	1685	589
0.210652	-0.00986328	1686	598
0.210777	-0.0137695	1687	597
0.210902	-0.00302734	1688	594
0.211027	-0.00253906	1689	592
0.211152	0.00234375	1690	596
0.211277	0.00625	1691	595
0.211402	-0.00888672	1692	595
0.211527	-0.0201172	1693	592
0.211652	-0.0123047	1694	592
0.211777	-0.00986328	1695	594
0.211902	-0.00888672	1696	594
0.212027	-0.00449219	1697	594
0.212152	-0.00595703	1698	599
0.212277	-0.0118164	1699	596
0.212402	-0.00644531	1700	592
0.212527	-0.0108398	1701	602
0.212652	-0.00742188	1702	601
0.212777	-0.0118164	1703	600
0.212902	-0.0142578	1704	597
0.213027	-0.0142578	1705	592
0.213152	-0.0015625	1706	595
0.213277	-9.76563e-05	1707	597
0.213402	-0.00498047	1708	597
0.213527	-0.00644531	1709	591
0.213652	0.00625	1710	601
0.213777	0.00478516	1711	596
0.213902	-0.00302734	1712	595
0.214027	-0.0108398	1713	596
0.214152	-0.0152344	1714	593
0.214277	-0.00400391	1715	593
0.214402	-0.00302734	1716	593
0.214527	-0.0123047	1717	595
0.214652	-0.0015625	1718	597
0.214777	0.00234375	1719	599
0.214902	-0.00302734	1720	597
0.215027	-0.0142578	1721	595
0.215152	-0.00986328	1722	594
0.215277	-0.00986328	1723	595
0.215402	-0.00644531	1724	596
0.215527	-0.0123047	1725	594
0.215652	-0.0152344	1726	598
0.215777	-0.00986328	1727	595
0.215902	-0.0142578	1728	599
0.216027	-0.0142578	1729	598
0.216152	-0.00400391	1730	602
0.216277	0.00478516	1731	590
0.216402	-0.000585938	1732	595
0.216527	-0.00644531	1733	597
0.216652	-0.00742188	1734	592
0.216777	-0.0176758	1735	590
0.216902	-0.0108398	1736	597
0.217027	-0.00449219	1737	595
0.217152	-0.0152344	1738	598
0.217277	-0.0137695	1739	598
0.217402	0.00136719	1740	593
0.217527	0.00185547	1741	592
0.217652	-0.00986328	1742	597
0.217777	-0.00986328	1743	597
0.217902	-0.00302734	1744	596
0.218027	-0.00449219	1745	589
0.218152	-0.00400391	1746	595
0.218277	-0.0118164	1747	595
0.218402	-0.00888672	1748	594
0.218527	-0.0181641	1749	602
0.218652	-0.0137695	1750	593
0.218777	-0.0118164	1751	597
0.218902	-0.000585938	1752	605
0.219027	-0.00253906	1753	588
0.219152	-0.00400391	1754	601
0.219277	-0.00595703	1755	599
0.219402	-0.00302734	1756	598
0.219527	0.00185547	1757	591
0.219652	0.00234375	1758	594
0.219777	-0.00205078	1759	596
0.219902	-0.00498047	1760	598
0.220027	-0.00888672	1761	599
0.220152	-0.0015625	1762	595
0.220277	-0.00595703	1763	602
0.220402	-0.00302734	1764	593
0.220527	0.00185547	1765	593
0.220652	-0.00595703	1766	598
0.220777	-0.00595703	1767	596
0.220902	-0.000585938	1768	596
0.221027	-0.000585938	1769	598
0.221152	-0.0015625	1770	592
0.221277	-0.00839844	1771	595
0.221402	-0.00498047	1772	593
0.221527	-0.00644531	1773	600
0.221652	-0.00742188	1774	595
0.221777	-0.00400391	1775	599
0.221902	-0.00888672	1776	590
0.222027	-0.00449219	1777	593
0.222152	-0.00400391	1778	594
0.222277	-9.76563e-05	1779	595
0.222402	-0.00498047	1780	591
0.222527	-0.00449219	1781	594
0.222652	0.00234375	1782	595
0.222777	-0.00595703	1783	591
0.222902	-0.00888672	1784	591
0.223027	-0.00253906	1785	597
0.223152	-0.00400391	1786	595
0.223277	-0.00986328	1787	602
0.223402	-0.0108398	1788	594
0.223527	-0.00449219	1789	602
0.223652	-0.0015625	1790	594
0.223777	-0.00400391	1791	597
0.223902	-0.00302734	1792	603
0.224027	-0.00888672	1793	599
0.224152	-0.00400391	1794	591
0.224277	-0.00400391	1795	598
0.224402	-0.00302734	1796	595
0.224527	-0.000585938	1797	592
0.224652	0.000390625	1798	597
0.224777	-9.76563e-05	1799	596
0.224902	-0.00644531	1800	594
0.225027	-0.0181641	1801	599
0.225152	-0.0137695	1802	598
0.225277	-9.76563e-05	1803	599
0.225402	-0.00498047	1804	598
0.225527	-0.0108398	1805	600
0.225652	-0.0015625	1806	597
0.225777	-0.00400391	1807	590
0.225902	-0.00302734	1808	594
0.226027	-0.00888672	1809	594
0.226152	-0.0123047	1810	599
0.226277	-9.76563e-05	1811	599
0.226402	-0.00302734	1812	596
0.226527	-0.0201172	1813	596
0.226652	-0.0152344	1814	598
0.226777	-0.00400391	1815	596
0.226902	-0.00302734	1816	594
0.227027	-0.00253906	1817	598
0.227152	-0.00986328	1818	594
0.227277	-0.00595703	1819	591
0.227402	-0.00302734	1820	591
0.227527	-0.000585938	1821	593
0.227652	-0.00742188	1822	597
0.227777	-0.0137695	1823	594
0.227902	-0.012793	1824	594
0.228027	-0.00644531	1825	593
0.228152	0.000390625	1826	592
0.228277	-9.76563e-05	1827	594
0.228402	0.00527344	1828	597
0.228527	0.00429687	1829	591
0.228652	0.000390625	1830	596
0.228777	-0.00595703	1831	600
0.228902	-0.0206055	1832	600
0.229027	-0.0123047	1833	595
0.229152	-0.0137695	1834	598
0.229277	-0.0196289	1835	589
0.229402	-0.00644531	1836	602
0.229527	-0.0142578	1837	593
0.229652	-0.00595703	1838	597
0.229777	-0.00595703	1839	593
0.229902	-0.00302734	1840	589
0.230027	-0.00253906	1841	595
0.230152	-0.00742188	1842	597
0.230277	-0.00986328	1843	594
0.230402	-0.0108398	1844	595
0.230527	-0.0142578	1845	599
0.230652	-0.0152344	1846	601
0.230777	-0.00205078	1847	596
0.230902	-0.000585938	1848	601
0.231027	-0.00888672	1849	595
0.231152	-0.0176758	1850	589
0.231277	-0.00986328	1851	598
0.231402	-0.000585938	1852	599
0.231527	0.00185547	1853	597
0.231652	0.00234375	1854	602
0.231777	-0.00400391	1855	601
0.231902	-0.0108398	1856	599
0.232027	-0.00644531	1857	596
0.232152	-0.00986328	1858	600
0.232277	-0.00400391	1859	585
0.232402	-0.00888672	1860	590
0.232527	-0.0108398	1861	594
0.232652	-0.00400391	1862	596
0.232777	-0.00205078	1863	595
0.232902	-0.00302734	1864	597
0.233027	-0.00644531	1865	596
0.233152	-0.00742188	1866	593
0.233277	0.00234375	1867	598
0.233402	0.00332031	1868	597
0.233527	0.00429687	1869	596
0.233652	-0.00595703	1870	599
0.233777	-0.0118164	1871	594
0.233902	0.00527344	1872	592
0.234027	0.00185547	1873	597
0.234152	0.000390625	1874	593
0.234277	-0.00205078	1875	597
0.234402	-0.012793	1876	595
0.234527	-0.0108398	1877	599
0.234652	-0.00742188	1878	598
0.234777	-0.00400391	1879	592
0.234902	0.00136719	1880	597
0.235027	-0.0108398	1881	593
0.235152	-0.00742188	1882	589
0.235277	0.00234375	1883	594
0.235402	0.00527344	1884	597
0.235527	-0.00449219	1885	596
0.235652	-0.0015625	1886	592
0.235777	0.00234375	1887	602
0.235902	0.00722656	1888	596
0.236027	0.00576172	1889	598
0.236152	0.00429687	1890	597
0.236277	-0.00205078	1891	596
0.236402	-0.00498047	1892	592
0.236527	-0.00888672	1893	594
0.236652	-0.00595703	1894	597
0.236777	-0.00400391	1895	592
0.236902	-0.00498047	1896	588
0.237027	-0.000585938	1897	585
0.237152	0.000390625	1898	592
0.237277	0.00478516	1899	598
0.237402	0.00966797	1900	596
0.237527	0.0101562	1901	597
0.237652	-0.0015625	1902	597
0.237777	-0.00595703	1903	600
0.237902	-0.00302734	1904	599
0.238027	-0.00644531	1905	594
0.238152	-0.0123047	1906	595
0.238277	-0.00595703	1907	593
0.238402	-0.00302734	1908	588
0.238527	-0.00888672	1909	593
0.238652	-0.0176758	1910	591
0.238777	0.00478516	1911	596
0.238902	0.00527344	1912	597
0.239027	-0.00644531	1913	602
0.239152	-0.00742188	1914	595
0.239277	0.00234375	1915	596
0.239402	0.00722656	1916	599
0.239527	-0.0123047	1917	590
0.239652	-0.00400391	1918	596
0.239777	0.00234375	1919	593
0.239902	-0.00644531	1920	594
0.240027	-0.0181641	1921	595
0.240152	-0.00400391	1922	590
0.240277	0.00478516	1923	593
0.240402	-0.00498047	1924	593
0.240527	-0.00644531	1925	598
0.240652	-0.00986328	1926	591
0.240777	-0.00839844	1927	593
0.240902	-0.00498047	1928	598
0.241027	-0.00449219	1929	592
0.241152	-0.0152344	1930	595
0.241277	-0.00205078	1931	600
0.241402	-0.00498047	1932	598
0.241527	-0.0108398	1933	599
0.241652	-0.0137695	1934	596
0.241777	-0.0162109	1935	602
0.241902	-0.00644531	1936	593
0.242027	-0.0108398	1937	595
0.242152	0.000390625	1938	597
0.242277	0.00478516	1939	593
0.242402	-0.00644531	1940	595
0.242527	-0.00888672	1941	596
0.242652	-0.0137695	1942	596
0.242777	-9.76563e-05	1943	597
0.242902	-0.00498047	1944	594
0.243027	-0.00449219	1945	595
0.243152	-0.0015625	1946	597
0.243277	-0.00986328	1947	591
0.243402	-0.0108398	1948	593
0.243527	0.00576172	1949	598
0.243652	-0.00400391	1950	600
0.243777	-0.0137695	1951	592
0.243902	-0.012793	1952	594
0.244027	-0.0108398	1953	599
0.244152	0.00625	1954	597
0.244277	-0.00595703	1955	599
0.244402	-0.00302734	1956	598
0.244527	-0.00253906	1957	598
0.244652	-0.0137695	1958	591
0.244777	-0.0220703	1959	589
0.244902	-0.0142578	1960	589
0.245027	-0.00888672	1961	596
0.245152	-0.00742188	1962	596
0.245277	-0.0137695	1963	604
0.245402	-0.000585938	1964	596
0.245527	-0.00253906	1965	591
0.245652	-0.0137695	1966	597
0.245777	-0.0137695	1967	590
0.245902	-0.0108398	1968	598
0.246027	-0.0142578	1969	595
0.246152	-0.0015625	1970	599
0.246277	-0.00400391	1971	591
0.246402	-0.00644531	1972	592
0.246527	-0.00888672	1973	597
0.246652	-0.0123047	1974	596
0.246777	-0.0118164	1975	597
0.246902	-0.00644531	1976	604
0.247027	0.00185547	1977	591
0.247152	-0.0137695	1978	596
0.247277	-0.0137695	1979	594
0.247402	-0.00644531	1980	589
0.247527	-0.00644531	1981	598
0.247652	-0.00986328	1982	592
0.247777	-0.00839844	1983	593
0.247902	0.00136719	1984	594
0.248027	-0.00253906	1985	593
0.248152	-0.0123047	1986	595
0.248277	-0.00400391	1987	598
0.248402	-0.000585938	1988	599
0.248527	-0.0166992	1989	597
0.248652	-0.0123047	1990	595
0.248777	-9.76563e-05	1991	598
0.248902	0.00136719	1992	598
0.249027	-0.0123047	1993	591
0.249152	-0.00595703	1994	593
0.249277	-0.00986328	1995	595
0.249402	-0.00498047	1996	593
0.249527	-0.00449219	1997	595
0.249652	0.000390625	1998	596
[truncated: 77,961 more rows]

## Sheet: Supp. Fig. 2
time (fs)	pulse	Co M	Co/Pt M	Co Te (K)	Co/Pt Te (K)
-100	1.21162e-08	0.999923	0.958777	273.15	273.15
-99.998	1.2125e-08	0.999923	0.958777	273.15	273.15
-99.996	1.21339e-08	0.999923	0.958777	273.15	273.15
-99.994	1.21427e-08	0.999923	0.958777	273.15	273.15
-99.992	1.21516e-08	0.999923	0.958777	273.15	273.15
-99.99	1.21604e-08	0.999923	0.958777	273.15	273.15
-99.988	1.21693e-08	0.999923	0.958777	273.15	273.15
-99.986	1.21782e-08	0.999923	0.958777	273.15	273.15
-99.984	1.21871e-08	0.999923	0.958777	273.15	273.15
-99.982	1.2196e-08	0.999923	0.958777	273.15	273.15
-99.98	1.22049e-08	0.999923	0.958777	273.15	273.15
-99.978	1.22138e-08	0.999923	0.958777	273.15	273.15
-99.976	1.22227e-08	0.999923	0.958777	273.15	273.15
-99.974	1.22316e-08	0.999923	0.958777	273.15	273.15
-99.972	1.22405e-08	0.999923	0.958777	273.15	273.15
-99.97	1.22494e-08	0.999923	0.958777	273.15	273.15
-99.968	1.22584e-08	0.999923	0.958777	273.15	273.15
-99.966	1.22673e-08	0.999923	0.958777	273.15	273.15
-99.964	1.22762e-08	0.999923	0.958777	273.15	273.15
-99.962	1.22852e-08	0.999923	0.958777	273.15	273.15
-99.96	1.22941e-08	0.999923	0.958777	273.15	273.15
-99.958	1.23031e-08	0.999923	0.958777	273.15	273.15
-99.956	1.23121e-08	0.999923	0.958777	273.15	273.15
-99.954	1.23211e-08	0.999923	0.958777	273.15	273.15
-99.952	1.233e-08	0.999923	0.958777	273.15	273.15
-99.95	1.2339e-08	0.999923	0.958777	273.15	273.15
-99.948	1.2348e-08	0.999923	0.958777	273.15	273.15
-99.946	1.2357e-08	0.999923	0.958777	273.15	273.15
-99.944	1.2366e-08	0.999923	0.958777	273.15	273.15
-99.942	1.23751e-08	0.999923	0.958777	273.15	273.15
-99.94	1.23841e-08	0.999923	0.958777	273.15	273.15
-99.938	1.23931e-08	0.999923	0.958777	273.15	273.15
-99.936	1.24021e-08	0.999923	0.958777	273.15	273.15
-99.934	1.24112e-08	0.999923	0.958777	273.15	273.15
-99.932	1.24202e-08	0.999923	0.958777	273.15	273.15
-99.93	1.24293e-08	0.999923	0.958777	273.15	273.15
-99.928	1.24383e-08	0.999923	0.958777	273.15	273.15
-99.926	1.24474e-08	0.999923	0.958777	273.15	273.15
-99.924	1.24565e-08	0.999923	0.958777	273.15	273.15
-99.922	1.24656e-08	0.999923	0.958777	273.15	273.15
-99.92	1.24746e-08	0.999923	0.958777	273.15	273.15
-99.918	1.24837e-08	0.999923	0.958777	273.15	273.15
-99.916	1.24928e-08	0.999923	0.958777	273.15	273.15
-99.914	1.25019e-08	0.999923	0.958777	273.15	273.15
-99.912	1.2511e-08	0.999923	0.958777	273.15	273.15
-99.91	1.25202e-08	0.999923	0.958777	273.15	273.15
-99.908	1.25293e-08	0.999923	0.958777	273.15	273.15
-99.906	1.25384e-08	0.999923	0.958777	273.15	273.15
-99.904	1.25476e-08	0.999923	0.958777	273.15	273.15
-99.902	1.25567e-08	0.999923	0.958777	273.15	273.15
-99.9	1.25658e-08	0.999923	0.958777	273.15	273.15
-99.898	1.2575e-08	0.999923	0.958777	273.15	273.15
-99.896	1.25842e-08	0.999923	0.958777	273.15	273.15
-99.894	1.25933e-08	0.999923	0.958777	273.15	273.15
-99.892	1.26025e-08	0.999923	0.958777	273.15	273.15
-99.89	1.26117e-08	0.999923	0.958777	273.15	273.15
-99.888	1.26209e-08	0.999923	0.958777	273.15	273.15
-99.886	1.26301e-08	0.999923	0.958777	273.15	273.15
-99.884	1.26393e-08	0.999923	0.958777	273.15	273.15
-99.882	1.26485e-08	0.999923	0.958777	273.15	273.15
-99.88	1.26577e-08	0.999923	0.958777	273.15	273.15
-99.878	1.26669e-08	0.999923	0.958777	273.15	273.15
-99.876	1.26762e-08	0.999923	0.958777	273.15	273.15
-99.874	1.26854e-08	0.999923	0.958777	273.15	273.15
-99.872	1.26946e-08	0.999923	0.958777	273.15	273.15
-99.87	1.27039e-08	0.999923	0.958777	273.15	273.15
-99.868	1.27131e-08	0.999923	0.958777	273.15	273.15
-99.866	1.27224e-08	0.999923	0.958777	273.15	273.15
-99.864	1.27317e-08	0.999923	0.958777	273.15	273.15
-99.862	1.27409e-08	0.999923	0.958777	273.15	273.15
-99.86	1.27502e-08	0.999923	0.958777	273.15	273.15
-99.858	1.27595e-08	0.999923	0.958777	273.15	273.15
-99.856	1.27688e-08	0.999923	0.958777	273.15	273.15
-99.854	1.27781e-08	0.999923	0.958777	273.15	273.15
-99.852	1.27874e-08	0.999923	0.958777	273.15	273.15
-99.85	1.27967e-08	0.999923	0.958777	273.15	273.15
-99.848	1.2806e-08	0.999923	0.958777	273.15	273.15
-99.846	1.28154e-08	0.999923	0.958777	273.15	273.15
-99.844	1.28247e-08	0.999923	0.958777	273.15	273.15
-99.842	1.2834e-08	0.999923	0.958777	273.15	273.15
-99.84	1.28434e-08	0.999923	0.958777	273.15	273.15
-99.838	1.28527e-08	0.999923	0.958777	273.15	273.15
-99.836	1.28621e-08	0.999923	0.958777	273.15	273.15
-99.834	1.28715e-08	0.999923	0.958777	273.15	273.15
-99.832	1.28808e-08	0.999923	0.958777	273.15	273.15
-99.83	1.28902e-08	0.999923	0.958777	273.15	273.15
-99.828	1.28996e-08	0.999923	0.958777	273.15	273.15
-99.826	1.2909e-08	0.999923	0.958777	273.15	273.15
-99.824	1.29184e-08	0.999923	0.958777	273.15	273.15
-99.822	1.29278e-08	0.999923	0.958777	273.15	273.15
-99.82	1.29372e-08	0.999923	0.958777	273.15	273.15
-99.818	1.29466e-08	0.999923	0.958777	273.15	273.15
-99.816	1.29561e-08	0.999923	0.958777	273.15	273.15
-99.814	1.29655e-08	0.999923	0.958777	273.15	273.15
-99.812	1.29749e-08	0.999923	0.958777	273.15	273.15
-99.81	1.29844e-08	0.999923	0.958777	273.15	273.15
-99.808	1.29938e-08	0.999923	0.958777	273.15	273.15
-99.806	1.30033e-08	0.999923	0.958777	273.15	273.15
-99.804	1.30128e-08	0.999923	0.958777	273.15	273.15
-99.802	1.30222e-08	0.999923	0.958777	273.15	273.15
-99.8	1.30317e-08	0.999923	0.958777	273.15	273.15
-99.798	1.30412e-08	0.999923	0.958777	273.15	273.15
-99.796	1.30507e-08	0.999923	0.958777	273.15	273.15
-99.794	1.30602e-08	0.999923	0.958777	273.15	273.15
-99.792	1.30697e-08	0.999923	0.958777	273.15	273.15
-99.79	1.30792e-08	0.999923	0.958777	273.15	273.15
-99.788	1.30887e-08	0.999923	0.958777	273.15	273.15
-99.786	1.30983e-08	0.999923	0.958777	273.15	273.15
-99.784	1.31078e-08	0.999923	0.958777	273.15	273.15
-99.782	1.31173e-08	0.999923	0.958777	273.15	273.15
-99.78	1.31269e-08	0.999923	0.958777	273.15	273.15
-99.778	1.31364e-08	0.999923	0.958777	273.15	273.15
-99.776	1.3146e-08	0.999923	0.958777	273.15	273.15
-99.774	1.31556e-08	0.999923	0.958777	273.15	273.15
-99.772	1.31651e-08	0.999923	0.958777	273.15	273.15
-99.77	1.31747e-08	0.999923	0.958777	273.15	273.15
-99.768	1.31843e-08	0.999923	0.958777	273.15	273.15
-99.766	1.31939e-08	0.999923	0.958777	273.15	273.15
-99.764	1.32035e-08	0.999923	0.958777	273.15	273.15
-99.762	1.32131e-08	0.999923	0.958777	273.15	273.15
-99.76	1.32227e-08	0.999923	0.958777	273.15	273.15
-99.758	1.32323e-08	0.999923	0.958777	273.15	273.15
-99.756	1.3242e-08	0.999923	0.958777	273.15	273.15
-99.754	1.32516e-08	0.999923	0.958777	273.15	273.15
-99.752	1.32613e-08	0.999923	0.958777	273.15	273.15
-99.75	1.32709e-08	0.999923	0.958777	273.15	273.15
-99.748	1.32806e-08	0.999923	0.958777	273.15	273.15
-99.746	1.32902e-08	0.999923	0.958777	273.15	273.15
-99.744	1.32999e-08	0.999923	0.958777	273.15	273.15
-99.742	1.33096e-08	0.999923	0.958777	273.15	273.15
-99.74	1.33192e-08	0.999923	0.958777	273.15	273.15
-99.738	1.33289e-08	0.999923	0.958777	273.15	273.15
-99.736	1.33386e-08	0.999923	0.958777	273.15	273.15
-99.734	1.33483e-08	0.999923	0.958777	273.15	273.15
-99.732	1.3358e-08	0.999923	0.958777	273.15	273.15
-99.73	1.33678e-08	0.999923	0.958777	273.15	273.15
-99.728	1.33775e-08	0.999923	0.958777	273.15	273.15
-99.726	1.33872e-08	0.999923	0.958777	273.15	273.15
-99.724	1.3397e-08	0.999923	0.958777	273.15	273.15
-99.722	1.34067e-08	0.999923	0.958777	273.15	273.15
-99.72	1.34165e-08	0.999923	0.958777	273.15	273.15
-99.718	1.34262e-08	0.999923	0.958777	273.15	273.15
-99.716	1.3436e-08	0.999923	0.958777	273.15	273.15
-99.714	1.34458e-08	0.999923	0.958777	273.15	273.15
-99.712	1.34555e-08	0.999923	0.958777	273.15	273.15
-99.71	1.34653e-08	0.999923	0.958777	273.15	273.15
-99.708	1.34751e-08	0.999923	0.958777	273.15	273.15
-99.706	1.34849e-08	0.999923	0.958777	273.15	273.15
-99.704	1.34947e-08	0.999923	0.958777	273.15	273.15
-99.702	1.35045e-08	0.999923	0.958777	273.15	273.15
-99.7	1.35144e-08	0.999923	0.958777	273.15	273.15
-99.698	1.35242e-08	0.999923	0.958777	273.15	273.15
-99.696	1.3534e-08	0.999923	0.958777	273.15	273.15
-99.694	1.35439e-08	0.999923	0.958777	273.15	273.15
-99.692	1.35537e-08	0.999923	0.958777	273.15	273.15
-99.69	1.35636e-08	0.999923	0.958777	273.15	273.15
-99.688	1.35734e-08	0.999923	0.958777	273.15	273.15
-99.686	1.35833e-08	0.999923	0.958777	273.15	273.15
-99.684	1.35932e-08	0.999923	0.958777	273.15	273.15
-99.682	1.36031e-08	0.999923	0.958777	273.15	273.15
-99.68	1.36129e-08	0.999923	0.958777	273.15	273.15
-99.678	1.36228e-08	0.999923	0.958777	273.15	273.15
-99.676	1.36328e-08	0.999923	0.958777	273.15	273.15
-99.674	1.36427e-08	0.999923	0.958777	273.15	273.15
-99.672	1.36526e-08	0.999923	0.958777	273.15	273.15
-99.67	1.36625e-08	0.999923	0.958777	273.15	273.15
-99.668	1.36724e-08	0.999923	0.958777	273.15	273.15
-99.666	1.36824e-08	0.999923	0.958777	273.15	273.15
-99.664	1.36923e-08	0.999923	0.958777	273.15	273.15
-99.662	1.37023e-08	0.999923	0.958777	273.15	273.15
-99.66	1.37122e-08	0.999923	0.958777	273.15	273.15
-99.658	1.37222e-08	0.999923	0.958777	273.15	273.15
-99.656	1.37322e-08	0.999923	0.958777	273.15	273.15
-99.654	1.37422e-08	0.999923	0.958777	273.15	273.15
-99.652	1.37522e-08	0.999923	0.958777	273.15	273.15
-99.65	1.37622e-08	0.999923	0.958777	273.15	273.15
-99.648	1.37722e-08	0.999923	0.958777	273.15	273.15
-99.646	1.37822e-08	0.999923	0.958777	273.15	273.15
-99.644	1.37922e-08	0.999923	0.958777	273.15	273.15
-99.642	1.38022e-08	0.999923	0.958777	273.15	273.15
-99.64	1.38122e-08	0.999923	0.958777	273.15	273.15
-99.638	1.38223e-08	0.999923	0.958777	273.15	273.15
-99.636	1.38323e-08	0.999923	0.958777	273.15	273.15
-99.634	1.38424e-08	0.999923	0.958777	273.15	273.15
-99.632	1.38524e-08	0.999923	0.958777	273.15	273.15
-99.63	1.38625e-08	0.999923	0.958777	273.15	273.15
-99.628	1.38726e-08	0.999923	0.958777	273.15	273.15
-99.626	1.38827e-08	0.999923	0.958777	273.15	273.15
-99.624	1.38927e-08	0.999923	0.958777	273.15	273.15
-99.622	1.39028e-08	0.999923	0.958777	273.15	273.15
-99.62	1.39129e-08	0.999923	0.958777	273.15	273.15
-99.618	1.39231e-08	0.999923	0.958777	273.15	273.15
-99.616	1.39332e-08	0.999923	0.958777	273.15	273.15
-99.614	1.39433e-08	0.999923	0.958777	273.15	273.15
-99.612	1.39534e-08	0.999923	0.958777	273.15	273.15
-99.61	1.39636e-08	0.999923	0.958777	273.15	273.15
-99.608	1.39737e-08	0.999923	0.958777	273.15	273.15
-99.606	1.39839e-08	0.999923	0.958777	273.15	273.15
-99.604	1.3994e-08	0.999923	0.958777	273.15	273.15
-99.602	1.40042e-08	0.999923	0.958777	273.15	273.15
-99.6	1.40144e-08	0.999923	0.958777	273.15	273.15
-99.598	1.40245e-08	0.999923	0.958777	273.15	273.15
-99.596	1.40347e-08	0.999923	0.958777	273.15	273.15
-99.594	1.40449e-08	0.999923	0.958777	273.15	273.15
-99.592	1.40551e-08	0.999923	0.958777	273.15	273.15
-99.59	1.40653e-08	0.999923	0.958777	273.15	273.15
-99.588	1.40756e-08	0.999923	0.958777	273.15	273.15
-99.586	1.40858e-08	0.999923	0.958777	273.15	273.15
-99.584	1.4096e-08	0.999923	0.958777	273.15	273.15
-99.582	1.41063e-08	0.999923	0.958777	273.15	273.15
-99.58	1.41165e-08	0.999923	0.958777	273.15	273.15
-99.578	1.41268e-08	0.999923	0.958777	273.15	273.15
-99.576	1.4137e-08	0.999923	0.958777	273.15	273.15
-99.574	1.41473e-08	0.999923	0.958777	273.15	273.15
-99.572	1.41576e-08	0.999923	0.958777	273.15	273.15
-99.57	1.41678e-08	0.999923	0.958777	273.15	273.15
-99.568	1.41781e-08	0.999923	0.958777	273.15	273.15
-99.566	1.41884e-08	0.999923	0.958777	273.15	273.15
-99.564	1.41987e-08	0.999923	0.958777	273.15	273.15
-99.562	1.4209e-08	0.999923	0.958777	273.15	273.15
-99.56	1.42194e-08	0.999923	0.958777	273.15	273.15
-99.558	1.42297e-08	0.999923	0.958777	273.15	273.15
-99.556	1.424e-08	0.999923	0.958777	273.15	273.15
-99.554	1.42504e-08	0.999923	0.958777	273.15	273.15
-99.552	1.42607e-08	0.999923	0.958777	273.15	273.15
-99.55	1.42711e-08	0.999923	0.958777	273.15	273.15
-99.548	1.42814e-08	0.999923	0.958777	273.15	273.15
-99.546	1.42918e-08	0.999923	0.958777	273.15	273.15
-99.544	1.43022e-08	0.999923	0.958777	273.15	273.15
-99.542	1.43126e-08	0.999923	0.958777	273.15	273.15
-99.54	1.4323e-08	0.999923	0.958777	273.15	273.15
-99.538	1.43334e-08	0.999923	0.958777	273.15	273.15
-99.536	1.43438e-08	0.999923	0.958777	273.15	273.15
-99.534	1.43542e-08	0.999923	0.958777	273.15	273.15
-99.532	1.43646e-08	0.999923	0.958777	273.15	273.15
-99.53	1.4375e-08	0.999923	0.958777	273.15	273.15
-99.528	1.43855e-08	0.999923	0.958777	273.15	273.15
-99.526	1.43959e-08	0.999923	0.958777	273.15	273.15
-99.524	1.44064e-08	0.999923	0.958777	273.15	273.15
-99.522	1.44168e-08	0.999923	0.958777	273.15	273.15
-99.52	1.44273e-08	0.999923	0.958777	273.15	273.15
-99.518	1.44377e-08	0.999923	0.958777	273.15	273.15
-99.516	1.44482e-08	0.999923	0.958777	273.15	273.15
-99.514	1.44587e-08	0.999923	0.958777	273.15	273.15
-99.512	1.44692e-08	0.999923	0.958777	273.15	273.15
-99.51	1.44797e-08	0.999923	0.958777	273.15	273.15
-99.508	1.44902e-08	0.999923	0.958777	273.15	273.15
-99.506	1.45007e-08	0.999923	0.958777	273.15	273.15
-99.504	1.45113e-08	0.999923	0.958777	273.15	273.15
-99.502	1.45218e-08	0.999923	0.958777	273.15	273.15
-99.5	1.45323e-08	0.999923	0.958777	273.15	273.15
-99.498	1.45429e-08	0.999923	0.958777	273.15	273.15
-99.496	1.45534e-08	0.999923	0.958777	273.15	273.15
-99.494	1.4564e-08	0.999923	0.958777	273.15	273.15
-99.492	1.45746e-08	0.999923	0.958777	273.15	273.15
-99.49	1.45851e-08	0.999923	0.958777	273.15	273.15
-99.488	1.45957e-08	0.999923	0.958777	273.15	273.15
-99.486	1.46063e-08	0.999923	0.958777	273.15	273.15
-99.484	1.46169e-08	0.999923	0.958777	273.15	273.15
-99.482	1.46275e-08	0.999923	0.958777	273.15	273.15
-99.48	1.46381e-08	0.999923	0.958777	273.15	273.15
-99.478	1.46488e-08	0.999923	0.958777	273.15	273.15
-99.476	1.46594e-08	0.999923	0.958777	273.15	273.15
-99.474	1.467e-08	0.999923	0.958777	273.15	273.15
-99.472	1.46807e-08	0.999923	0.958777	273.15	273.15
-99.47	1.46913e-08	0.999923	0.958777	273.15	273.15
-99.468	1.4702e-08	0.999923	0.958777	273.15	273.15
-99.466	1.47127e-08	0.999923	0.958777	273.15	273.15
-99.464	1.47233e-08	0.999923	0.958777	273.15	273.15
-99.462	1.4734e-08	0.999923	0.958777	273.15	273.15
-99.46	1.47447e-08	0.999923	0.958777	273.15	273.15
-99.458	1.47554e-08	0.999923	0.958777	273.15	273.15
-99.456	1.47661e-08	0.999923	0.958777	273.15	273.15
-99.454	1.47768e-08	0.999923	0.958777	273.15	273.15
-99.452	1.47875e-08	0.999923	0.958777	273.15	273.15
-99.45	1.47983e-08	0.999923	0.958777	273.15	273.15
-99.448	1.4809e-08	0.999923	0.958777	273.15	273.15
-99.446	1.48197e-08	0.999923	0.958777	273.15	273.15
-99.444	1.48305e-08	0.999923	0.958777	273.15	273.15
-99.442	1.48412e-08	0.999923	0.958777	273.15	273.15
-99.44	1.4852e-08	0.999923	0.958777	273.15	273.15
-99.438	1.48628e-08	0.999923	0.958777	273.15	273.15
-99.436	1.48736e-08	0.999923	0.958777	273.15	273.15
-99.434	1.48844e-08	0.999923	0.958777	273.15	273.15
-99.432	1.48951e-08	0.999923	0.958777	273.15	273.15
-99.43	1.49059e-08	0.999923	0.958777	273.15	273.15
-99.428	1.49168e-08	0.999923	0.958777	273.15	273.15
-99.426	1.49276e-08	0.999923	0.958777	273.15	273.15
-99.424	1.49384e-08	0.999923	0.958777	273.15	273.15
-99.422	1.49492e-08	0.999923	0.958777	273.15	273.15
-99.42	1.49601e-08	0.999923	0.958777	273.15	273.15
-99.418	1.49709e-08	0.999923	0.958777	273.15	273.15
-99.416	1.49818e-08	0.999923	0.958777	273.15	273.15
-99.414	1.49926e-08	0.999923	0.958777	273.15	273.15
-99.412	1.50035e-08	0.999923	0.958777	273.15	273.15
-99.41	1.50144e-08	0.999923	0.958777	273.15	273.15
-99.408	1.50253e-08	0.999923	0.958777	273.15	273.15
-99.406	1.50362e-08	0.999923	0.958777	273.15	273.15
-99.404	1.50471e-08	0.999923	0.958777	273.15	273.15
-99.402	1.5058e-08	0.999923	0.958777	273.15	273.15
-99.4	1.50689e-08	0.999923	0.958777	273.15	273.15
-99.398	1.50798e-08	0.999923	0.958777	273.15	273.15
-99.396	1.50908e-08	0.999923	0.958777	273.15	273.15
-99.394	1.51017e-08	0.999923	0.958777	273.15	273.15
-99.392	1.51127e-08	0.999923	0.958777	273.15	273.15
-99.39	1.51236e-08	0.999923	0.958777	273.15	273.15
-99.388	1.51346e-08	0.999923	0.958777	273.15	273.15
-99.386	1.51456e-08	0.999923	0.958777	273.15	273.15
-99.384	1.51565e-08	0.999923	0.958777	273.15	273.15
-99.382	1.51675e-08	0.999923	0.958777	273.15	273.15
-99.38	1.51785e-08	0.999923	0.958777	273.15	273.15
-99.378	1.51895e-08	0.999923	0.958777	273.15	273.15
-99.376	1.52005e-08	0.999923	0.958777	273.15	273.15
-99.374	1.52115e-08	0.999923	0.958777	273.15	273.15
-99.372	1.52226e-08	0.999923	0.958777	273.15	273.15
-99.37	1.52336e-08	0.999923	0.958777	273.15	273.15
-99.368	1.52446e-08	0.999923	0.958777	273.15	273.15
-99.366	1.52557e-08	0.999923	0.958777	273.15	273.15
-99.364	1.52668e-08	0.999923	0.958777	273.15	273.15
-99.362	1.52778e-08	0.999923	0.958777	273.15	273.15
-99.36	1.52889e-08	0.999923	0.958777	273.15	273.15
-99.358	1.53e-08	0.999923	0.958777	273.15	273.15
-99.356	1.53111e-08	0.999923	0.958777	273.15	273.15
-99.354	1.53222e-08	0.999923	0.958777	273.15	273.15
-99.352	1.53333e-08	0.999923	0.958777	273.15	273.15
-99.35	1.53444e-08	0.999923	0.958777	273.15	273.15
-99.348	1.53555e-08	0.999923	0.958777	273.15	273.15
-99.346	1.53666e-08	0.999923	0.958777	273.15	273.15
-99.344	1.53778e-08	0.999923	0.958777	273.15	273.15
-99.342	1.53889e-08	0.999923	0.958777	273.15	273.15
-99.34	1.54e-08	0.999923	0.958777	273.15	273.15
-99.338	1.54112e-08	0.999923	0.958777	273.15	273.15
-99.336	1.54224e-08	0.999923	0.958777	273.15	273.15
-99.334	1.54335e-08	0.999923	0.958777	273.15	273.15
-99.332	1.54447e-08	0.999923	0.958777	273.15	273.15
-99.33	1.54559e-08	0.999923	0.958777	273.15	273.15
-99.328	1.54671e-08	0.999923	0.958777	273.15	273.15
-99.326	1.54783e-08	0.999923	0.958777	273.15	273.15
-99.324	1.54895e-08	0.999923	0.958777	273.15	273.15
-99.322	1.55008e-08	0.999923	0.958777	273.15	273.15
-99.32	1.5512e-08	0.999923	0.958777	273.15	273.15
-99.318	1.55232e-08	0.999923	0.958777	273.15	273.15
-99.316	1.55345e-08	0.999923	0.958777	273.15	273.15
-99.314	1.55457e-08	0.999923	0.958777	273.15	273.15
-99.312	1.5557e-08	0.999923	0.958777	273.15	273.15
-99.31	1.55683e-08	0.999923	0.958777	273.15	273.15
-99.308	1.55795e-08	0.999923	0.958777	273.15	273.15
-99.306	1.55908e-08	0.999923	0.958777	273.15	273.15
-99.304	1.56021e-08	0.999923	0.958777	273.15	273.15
-99.302	1.56134e-08	0.999923	0.958777	273.15	273.15
-99.3	1.56247e-08	0.999923	0.958777	273.15	273.15
-99.298	1.5636e-08	0.999923	0.958777	273.15	273.15
-99.296	1.56474e-08	0.999923	0.958777	273.15	273.15
-99.294	1.56587e-08	0.999923	0.958777	273.15	273.15
-99.292	1.567e-08	0.999923	0.958777	273.15	273.15
-99.29	1.56814e-08	0.999923	0.958777	273.15	273.15
-99.288	1.56927e-08	0.999923	0.958777	273.15	273.15
-99.286	1.57041e-08	0.999923	0.958777	273.15	273.15
-99.284	1.57155e-08	0.999923	0.958777	273.15	273.15
-99.282	1.57269e-08	0.999923	0.958777	273.15	273.15
-99.28	1.57383e-08	0.999923	0.958777	273.15	273.15
-99.278	1.57497e-08	0.999923	0.958777	273.15	273.15
-99.276	1.57611e-08	0.999923	0.958777	273.15	273.15
-99.274	1.57725e-08	0.999923	0.958777	273.15	273.15
-99.272	1.57839e-08	0.999923	0.958777	273.15	273.15
-99.27	1.57953e-08	0.999923	0.958777	273.15	273.15
-99.268	1.58068e-08	0.999923	0.958777	273.15	273.15
-99.266	1.58182e-08	0.999923	0.958777	273.15	273.15
-99.264	1.58297e-08	0.999923	0.958777	273.15	273.15
-99.262	1.58411e-08	0.999923	0.958777	273.15	273.15
-99.26	1.58526e-08	0.999923	0.958777	273.15	273.15
-99.258	1.58641e-08	0.999923	0.958777	273.15	273.15
-99.256	1.58756e-08	0.999923	0.958777	273.15	273.15
-99.254	1.5887e-08	0.999923	0.958777	273.15	273.15
-99.252	1.58985e-08	0.999923	0.958777	273.15	273.15
-99.25	1.59101e-08	0.999923	0.958777	273.15	273.15
-99.248	1.59216e-08	0.999923	0.958777	273.15	273.15
-99.246	1.59331e-08	0.999923	0.958777	273.15	273.15
-99.244	1.59446e-08	0.999923	0.958777	273.15	273.15
-99.242	1.59562e-08	0.999923	0.958777	273.15	273.15
-99.24	1.59677e-08	0.999923	0.958777	273.15	273.15
-99.238	1.59793e-08	0.999923	0.958777	273.15	273.15
-99.236	1.59909e-08	0.999923	0.958777	273.15	273.15
-99.234	1.60024e-08	0.999923	0.958777	273.15	273.15
-99.232	1.6014e-08	0.999923	0.958777	273.15	273.15
-99.23	1.60256e-08	0.999923	0.958777	273.15	273.15
-99.228	1.60372e-08	0.999923	0.958777	273.15	273.15
-99.226	1.60488e-08	0.999923	0.958777	273.15	273.15
-99.224	1.60604e-08	0.999923	0.958777	273.15	273.15
-99.222	1.6072e-08	0.999923	0.958777	273.15	273.15
-99.22	1.60837e-08	0.999923	0.958777	273.15	273.15
-99.218	1.60953e-08	0.999923	0.958777	273.15	273.15
-99.216	1.6107e-08	0.999923	0.958777	273.15	273.15
-99.214	1.61186e-08	0.999923	0.958777	273.15	273.15
-99.212	1.61303e-08	0.999923	0.958777	273.15	273.15
-99.21	1.6142e-08	0.999923	0.958777	273.15	273.15
-99.208	1.61536e-08	0.999923	0.958777	273.15	273.15
-99.206	1.61653e-08	0.999923	0.958777	273.15	273.15
-99.204	1.6177e-08	0.999923	0.958777	273.15	273.15
-99.202	1.61887e-08	0.999923	0.958777	273.15	273.15
-99.2	1.62004e-08	0.999923	0.958777	273.15	273.15
-99.198	1.62122e-08	0.999923	0.958777	273.15	273.15
-99.196	1.62239e-08	0.999923	0.958777	273.15	273.15
-99.194	1.62356e-08	0.999923	0.958777	273.15	273.15
-99.192	1.62474e-08	0.999923	0.958777	273.15	273.15
-99.19	1.62591e-08	0.999923	0.958777	273.15	273.15
-99.188	1.62709e-08	0.999923	0.958777	273.15	273.15
-99.186	1.62827e-08	0.999923	0.958777	273.15	273.15
-99.184	1.62945e-08	0.999923	0.958777	273.15	273.15
-99.182	1.63062e-08	0.999923	0.958777	273.15	273.15
-99.18	1.6318e-08	0.999923	0.958777	273.15	273.15
-99.178	1.63298e-08	0.999923	0.958777	273.15	273.15
-99.176	1.63417e-08	0.999923	0.958777	273.15	273.15
-99.174	1.63535e-08	0.999923	0.958777	273.15	273.15
-99.172	1.63653e-08	0.999923	0.958777	273.15	273.15
-99.17	1.63772e-08	0.999923	0.958777	273.15	273.15
-99.168	1.6389e-08	0.999923	0.958777	273.15	273.15
-99.166	1.64009e-08	0.999923	0.958777	273.15	273.15
-99.164	1.64127e-08	0.999923	0.958777	273.15	273.15
-99.162	1.64246e-08	0.999923	0.958777	273.15	273.15
-99.16	1.64365e-08	0.999923	0.958777	273.15	273.15
-99.158	1.64484e-08	0.999923	0.958777	273.15	273.15
-99.156	1.64603e-08	0.999923	0.958777	273.15	273.15
-99.154	1.64722e-08	0.999923	0.958777	273.15	273.15
-99.152	1.64841e-08	0.999923	0.958777	273.15	273.15
-99.15	1.6496e-08	0.999923	0.958777	273.15	273.15
-99.148	1.65079e-08	0.999923	0.958777	273.15	273.15
-99.146	1.65199e-08	0.999923	0.958777	273.15	273.15
-99.144	1.65318e-08	0.999923	0.958777	273.15	273.15
-99.142	1.65438e-08	0.999923	0.958777	273.15	273.15
-99.14	1.65557e-08	0.999923	0.958777	273.15	273.15
-99.138	1.65677e-08	0.999923	0.958777	273.15	273.15
-99.136	1.65797e-08	0.999923	0.958777	273.15	273.15
-99.134	1.65917e-08	0.999923	0.958777	273.15	273.15
-99.132	1.66037e-08	0.999923	0.958777	273.15	273.15
-99.13	1.66157e-08	0.999923	0.958777	273.15	273.15
-99.128	1.66277e-08	0.999923	0.958777	273.15	273.15
-99.126	1.66397e-08	0.999923	0.958777	273.15	273.15
-99.124	1.66517e-08	0.999923	0.958777	273.15	273.15
-99.122	1.66638e-08	0.999923	0.958777	273.15	273.15
-99.12	1.66758e-08	0.999923	0.958777	273.15	273.15
-99.118	1.66879e-08	0.999923	0.958777	273.15	273.15
-99.116	1.66999e-08	0.999923	0.958777	273.15	273.15
-99.114	1.6712e-08	0.999923	0.958777	273.15	273.15
-99.112	1.67241e-08	0.999923	0.958777	273.15	273.15
-99.11	1.67362e-08	0.999923	0.958777	273.15	273.15
-99.108	1.67483e-08	0.999923	0.958777	273.15	273.15
-99.106	1.67604e-08	0.999923	0.958777	273.15	273.15
-99.104	1.67725e-08	0.999923	0.958777	273.15	273.15
-99.102	1.67846e-08	0.999923	0.958777	273.15	273.15
-99.1	1.67968e-08	0.999923	0.958777	273.15	273.15
-99.098	1.68089e-08	0.999923	0.958777	273.15	273.15
-99.096	1.68211e-08	0.999923	0.958777	273.15	273.15
-99.094	1.68332e-08	0.999923	0.958777	273.15	273.15
-99.092	1.68454e-08	0.999923	0.958777	273.15	273.15
-99.09	1.68576e-08	0.999923	0.958777	273.15	273.15
-99.088	1.68698e-08	0.999923	0.958777	273.15	273.15
-99.086	1.68819e-08	0.999923	0.958777	273.15	273.15
-99.084	1.68941e-08	0.999923	0.958777	273.15	273.15
-99.082	1.69064e-08	0.999923	0.958777	273.15	273.15
-99.08	1.69186e-08	0.999923	0.958777	273.15	273.15
-99.078	1.69308e-08	0.999923	0.958777	273.15	273.15
-99.076	1.6943e-08	0.999923	0.958777	273.15	273.15
-99.074	1.69553e-08	0.999923	0.958777	273.15	273.15
-99.072	1.69675e-08	0.999923	0.958777	273.15	273.15
-99.07	1.69798e-08	0.999923	0.958777	273.15	273.15
-99.068	1.69921e-08	0.999923	0.958777	273.15	273.15
-99.066	1.70043e-08	0.999923	0.958777	273.15	273.15
-99.064	1.70166e-08	0.999923	0.958777	273.15	273.15
-99.062	1.70289e-08	0.999923	0.958777	273.15	273.15
-99.06	1.70412e-08	0.999923	0.958777	273.15	273.15
-99.058	1.70535e-08	0.999923	0.958777	273.15	273.15
-99.056	1.70659e-08	0.999923	0.958777	273.15	273.15
-99.054	1.70782e-08	0.999923	0.958777	273.15	273.15
-99.052	1.70905e-08	0.999923	0.958777	273.15	273.15
-99.05	1.71029e-08	0.999923	0.958777	273.15	273.15
-99.048	1.71152e-08	0.999923	0.958777	273.15	273.15
-99.046	1.71276e-08	0.999923	0.958777	273.15	273.15
-99.044	1.714e-08	0.999923	0.958777	273.15	273.15
-99.042	1.71524e-08	0.999923	0.958777	273.15	273.15
-99.04	1.71648e-08	0.999923	0.958777	273.15	273.15
-99.038	1.71772e-08	0.999923	0.958777	273.15	273.15
-99.036	1.71896e-08	0.999923	0.958777	273.15	273.15
-99.034	1.7202e-08	0.999923	0.958777	273.15	273.15
-99.032	1.72144e-08	0.999923	0.958777	273.15	273.15
-99.03	1.72268e-08	0.999923	0.958777	273.15	273.15
-99.028	1.72393e-08	0.999923	0.958777	273.15	273.15
-99.026	1.72517e-08	0.999923	0.958777	273.15	273.15
-99.024	1.72642e-08	0.999923	0.958777	273.15	273.15
-99.022	1.72767e-08	0.999923	0.958777	273.15	273.15
-99.02	1.72891e-08	0.999923	0.958777	273.15	273.15
-99.018	1.73016e-08	0.999923	0.958777	273.15	273.15
-99.016	1.73141e-08	0.999923	0.958777	273.15	273.15
-99.014	1.73266e-08	0.999923	0.958777	273.15	273.15
-99.012	1.73391e-08	0.999923	0.958777	273.15	273.15
-99.01	1.73517e-08	0.999923	0.958777	273.15	273.15
-99.008	1.73642e-08	0.999923	0.958777	273.15	273.15
-99.006	1.73767e-08	0.999923	0.958777	273.15	273.15
-99.004	1.73893e-08	0.999923	0.958777	273.15	273.15
-99.002	1.74018e-08	0.999923	0.958777	273.15	273.15
-99	1.74144e-08	0.999923	0.958777	273.15	273.15
-98.998	1.7427e-08	0.999923	0.958777	273.15	273.15
-98.996	1.74396e-08	0.999923	0.958777	273.15	273.15
-98.994	1.74522e-08	0.999923	0.958777	273.15	273.15
-98.992	1.74648e-08	0.999923	0.958777	273.15	273.15
-98.99	1.74774e-08	0.999923	0.958777	273.15	273.15
-98.988	1.749e-08	0.999923	0.958777	273.15	273.15
-98.986	1.75026e-08	0.999923	0.958777	273.15	273.15
-98.984	1.75153e-08	0.999923	0.958777	273.15	273.15
-98.982	1.75279e-08	0.999923	0.958777	273.15	273.15
-98.98	1.75406e-08	0.999923	0.958777	273.15	273.15
-98.978	1.75532e-08	0.999923	0.958777	273.15	273.15
-98.976	1.75659e-08	0.999923	0.958777	273.15	273.15
-98.974	1.75786e-08	0.999923	0.958777	273.15	273.15
-98.972	1.75913e-08	0.999923	0.958777	273.15	273.15
-98.97	1.7604e-08	0.999923	0.958777	273.15	273.15
-98.968	1.76167e-08	0.999923	0.958777	273.15	273.15
-98.966	1.76294e-08	0.999923	0.958777	273.15	273.15
-98.964	1.76421e-08	0.999923	0.958777	273.15	273.15
-98.962	1.76549e-08	0.999923	0.958777	273.15	273.15
-98.96	1.76676e-08	0.999923	0.958777	273.15	273.15
-98.958	1.76804e-08	0.999923	0.958777	273.15	273.15
-98.956	1.76931e-08	0.999923	0.958777	273.15	273.15
-98.954	1.77059e-08	0.999923	0.958777	273.15	273.15
-98.952	1.77187e-08	0.999923	0.958777	273.15	273.15
-98.95	1.77315e-08	0.999923	0.958777	273.15	273.15
-98.948	1.77443e-08	0.999923	0.958777	273.15	273.15
-98.946	1.77571e-08	0.999923	0.958777	273.15	273.15
-98.944	1.77699e-08	0.999923	0.958777	273.15	273.15
-98.942	1.77827e-08	0.999923	0.958777	273.15	273.15
-98.94	1.77955e-08	0.999923	0.958777	273.15	273.15
-98.938	1.78084e-08	0.999923	0.958777	273.15	273.15
-98.936	1.78212e-08	0.999923	0.958777	273.15	273.15
-98.934	1.78341e-08	0.999923	0.958777	273.15	273.15
-98.932	1.7847e-08	0.999923	0.958777	273.15	273.15
-98.93	1.78598e-08	0.999923	0.958777	273.15	273.15
-98.928	1.78727e-08	0.999923	0.958777	273.15	273.15
-98.926	1.78856e-08	0.999923	0.958777	273.15	273.15
-98.924	1.78985e-08	0.999923	0.958777	273.15	273.15
-98.922	1.79114e-08	0.999923	0.958777	273.15	273.15
-98.92	1.79244e-08	0.999923	0.958777	273.15	273.15
-98.918	1.79373e-08	0.999923	0.958777	273.15	273.15
-98.916	1.79502e-08	0.999923	0.958777	273.15	273.15
-98.914	1.79632e-08	0.999923	0.958777	273.15	273.15
-98.912	1.79762e-08	0.999923	0.958777	273.15	273.15
-98.91	1.79891e-08	0.999923	0.958777	273.15	273.15
-98.908	1.80021e-08	0.999923	0.958777	273.15	273.15
-98.906	1.80151e-08	0.999923	0.958777	273.15	273.15
-98.904	1.80281e-08	0.999923	0.958777	273.15	273.15
-98.902	1.80411e-08	0.999923	0.958777	273.15	273.15
-98.9	1.80541e-08	0.999923	0.958777	273.15	273.15
-98.898	1.80671e-08	0.999923	0.958777	273.15	273.15
-98.896	1.80802e-08	0.999923	0.958777	273.15	273.15
-98.894	1.80932e-08	0.999923	0.958777	273.15	273.15
-98.892	1.81063e-08	0.999923	0.958777	273.15	273.15
-98.89	1.81193e-08	0.999923	0.958777	273.15	273.15
-98.888	1.81324e-08	0.999923	0.958777	273.15	273.15
-98.886	1.81455e-08	0.999923	0.958777	273.15	273.15
-98.884	1.81586e-08	0.999923	0.958777	273.15	273.15
-98.882	1.81717e-08	0.999923	0.958777	273.15	273.15
-98.88	1.81848e-08	0.999923	0.958777	273.15	273.15
-98.878	1.81979e-08	0.999923	0.958777	273.15	273.15
-98.876	1.8211e-08	0.999923	0.958777	273.15	273.15
-98.874	1.82241e-08	0.999923	0.958777	273.15	273.15
-98.872	1.82373e-08	0.999923	0.958777	273.15	273.15
-98.87	1.82504e-08	0.999923	0.958777	273.15	273.15
-98.868	1.82636e-08	0.999923	0.958777	273.15	273.15
-98.866	1.82768e-08	0.999923	0.958777	273.15	273.15
-98.864	1.82899e-08	0.999923	0.958777	273.15	273.15
-98.862	1.83031e-08	0.999923	0.958777	273.15	273.15
-98.86	1.83163e-08	0.999923	0.958777	273.15	273.15
-98.858	1.83295e-08	0.999923	0.958777	273.15	273.15
-98.856	1.83428e-08	0.999923	0.958777	273.15	273.15
-98.854	1.8356e-08	0.999923	0.958777	273.15	273.15
-98.852	1.83692e-08	0.999923	0.958777	273.15	273.15
-98.85	1.83825e-08	0.999923	0.958777	273.15	273.15
-98.848	1.83957e-08	0.999923	0.958777	273.15	273.15
-98.846	1.8409e-08	0.999923	0.958777	273.15	273.15
-98.844	1.84223e-08	0.999923	0.958777	273.15	273.15
-98.842	1.84355e-08	0.999923	0.958777	273.15	273.15
-98.84	1.84488e-08	0.999923	0.958777	273.15	273.15
-98.838	1.84621e-08	0.999923	0.958777	273.15	273.15
-98.836	1.84754e-08	0.999923	0.958777	273.15	273.15
-98.834	1.84888e-08	0.999923	0.958777	273.15	273.15
-98.832	1.85021e-08	0.999923	0.958777	273.15	273.15
-98.83	1.85154e-08	0.999923	0.958777	273.15	273.15
-98.828	1.85288e-08	0.999923	0.958777	273.15	273.15
-98.826	1.85421e-08	0.999923	0.958777	273.15	273.15
-98.824	1.85555e-08	0.999923	0.958777	273.15	273.15
-98.822	1.85689e-08	0.999923	0.958777	273.15	273.15
-98.82	1.85823e-08	0.999923	0.958777	273.15	273.15
-98.818	1.85956e-08	0.999923	0.958777	273.15	273.15
-98.816	1.86091e-08	0.999923	0.958777	273.15	273.15
-98.814	1.86225e-08	0.999923	0.958777	273.15	273.15
-98.812	1.86359e-08	0.999923	0.958777	273.15	273.15
-98.81	1.86493e-08	0.999923	0.958777	273.15	273.15
-98.808	1.86628e-08	0.999923	0.958777	273.15	273.15
-98.806	1.86762e-08	0.999923	0.958777	273.15	273.15
-98.804	1.86897e-08	0.999923	0.958777	273.15	273.15
-98.802	1.87031e-08	0.999923	0.958777	273.15	273.15
-98.8	1.87166e-08	0.999923	0.958777	273.15	273.15
-98.798	1.87301e-08	0.999923	0.958777	273.15	273.15
-98.796	1.87436e-08	0.999923	0.958777	273.15	273.15
-98.794	1.87571e-08	0.999923	0.958777	273.15	273.15
-98.792	1.87706e-08	0.999923	0.958777	273.15	273.15
-98.79	1.87842e-08	0.999923	0.958777	273.15	273.15
-98.788	1.87977e-08	0.999923	0.958777	273.15	273.15
-98.786	1.88112e-08	0.999923	0.958777	273.15	273.15
-98.784	1.88248e-08	0.999923	0.958777	273.15	273.15
-98.782	1.88384e-08	0.999923	0.958777	273.15	273.15
-98.78	1.88519e-08	0.999923	0.958777	273.15	273.15
-98.778	1.88655e-08	0.999923	0.958777	273.15	273.15
-98.776	1.88791e-08	0.999923	0.958777	273.15	273.15
-98.774	1.88927e-08	0.999923	0.958777	273.15	273.15
-98.772	1.89063e-08	0.999923	0.958777	273.15	273.15
-98.77	1.89199e-08	0.999923	0.958777	273.15	273.15
-98.768	1.89336e-08	0.999923	0.958777	273.15	273.15
-98.766	1.89472e-08	0.999923	0.958777	273.15	273.15
-98.764	1.89609e-08	0.999923	0.958777	273.15	273.15
-98.762	1.89745e-08	0.999923	0.958777	273.15	273.15
-98.76	1.89882e-08	0.999923	0.958777	273.15	273.15
-98.758	1.90019e-08	0.999923	0.958777	273.15	273.15
-98.756	1.90156e-08	0.999923	0.958777	273.15	273.15
-98.754	1.90293e-08	0.999923	0.958777	273.15	273.15
-98.752	1.9043e-08	0.999923	0.958777	273.15	273.15
-98.75	1.90567e-08	0.999923	0.958777	273.15	273.15
-98.748	1.90704e-08	0.999923	0.958777	273.15	273.15
-98.746	1.90841e-08	0.999923	0.958777	273.15	273.15
-98.744	1.90979e-08	0.999923	0.958777	273.15	273.15
-98.742	1.91116e-08	0.999923	0.958777	273.15	273.15
-98.74	1.91254e-08	0.999923	0.958777	273.15	273.15
-98.738	1.91392e-08	0.999923	0.958777	273.15	273.15
-98.736	1.9153e-08	0.999923	0.958777	273.15	273.15
-98.734	1.91668e-08	0.999923	0.958777	273.15	273.15
-98.732	1.91806e-08	0.999923	0.958777	273.15	273.15
-98.73	1.91944e-08	0.999923	0.958777	273.15	273.15
-98.728	1.92082e-08	0.999923	0.958777	273.15	273.15
-98.726	1.9222e-08	0.999923	0.958777	273.15	273.15
-98.724	1.92359e-08	0.999923	0.958777	273.15	273.15
-98.722	1.92497e-08	0.999923	0.958777	273.15	273.15
-98.72	1.92636e-08	0.999923	0.958777	273.15	273.15
-98.718	1.92775e-08	0.999923	0.958777	273.15	273.15
-98.716	1.92913e-08	0.999923	0.958777	273.15	273.15
-98.714	1.93052e-08	0.999923	0.958777	273.15	273.15
-98.712	1.93191e-08	0.999923	0.958777	273.15	273.15
-98.71	1.9333e-08	0.999923	0.958777	273.15	273.15
-98.708	1.9347e-08	0.999923	0.958777	273.15	273.15
-98.706	1.93609e-08	0.999923	0.958777	273.15	273.15
-98.704	1.93748e-08	0.999923	0.958777	273.15	273.15
-98.702	1.93888e-08	0.999923	0.958777	273.15	273.15
-98.7	1.94027e-08	0.999923	0.958777	273.15	273.15
-98.698	1.94167e-08	0.999923	0.958777	273.15	273.15
-98.696	1.94307e-08	0.999923	0.958777	273.15	273.15
-98.694	1.94447e-08	0.999923	0.958777	273.15	273.15
-98.692	1.94587e-08	0.999923	0.958777	273.15	273.15
-98.69	1.94727e-08	0.999923	0.958777	273.15	273.15
-98.688	1.94867e-08	0.999923	0.958777	273.15	273.15
-98.686	1.95007e-08	0.999923	0.958777	273.15	273.15
-98.684	1.95148e-08	0.999923	0.958777	273.15	273.15
-98.682	1.95288e-08	0.999923	0.958777	273.15	273.15
-98.68	1.95429e-08	0.999923	0.958777	273.15	273.15
-98.678	1.95569e-08	0.999923	0.958777	273.15	273.15
-98.676	1.9571e-08	0.999923	0.958777	273.15	273.15
-98.674	1.95851e-08	0.999923	0.958777	273.15	273.15
-98.672	1.95992e-08	0.999923	0.958777	273.15	273.15
-98.67	1.96133e-08	0.999923	0.958777	273.15	273.15
-98.668	1.96274e-08	0.999923	0.958777	273.15	273.15
-98.666	1.96415e-08	0.999923	0.958777	273.15	273.15
-98.664	1.96557e-08	0.999923	0.958777	273.15	273.15
-98.662	1.96698e-08	0.999923	0.958777	273.15	273.15
-98.66	1.9684e-08	0.999923	0.958777	273.15	273.15
-98.658	1.96981e-08	0.999923	0.958777	273.15	273.15
-98.656	1.97123e-08	0.999923	0.958777	273.15	273.15
-98.654	1.97265e-08	0.999923	0.958777	273.15	273.15
-98.652	1.97407e-08	0.999923	0.958777	273.15	273.15
-98.65	1.97549e-08	0.999923	0.958777	273.15	273.15
-98.648	1.97691e-08	0.999923	0.958777	273.15	273.15
-98.646	1.97833e-08	0.999923	0.958777	273.15	273.15
-98.644	1.97976e-08	0.999923	0.958777	273.15	273.15
-98.642	1.98118e-08	0.999923	0.958777	273.15	273.15
-98.64	1.98261e-08	0.999923	0.958777	273.15	273.15
-98.638	1.98403e-08	0.999923	0.958777	273.15	273.15
-98.636	1.98546e-08	0.999923	0.958777	273.15	273.15
-98.634	1.98689e-08	0.999923	0.958777	273.15	273.15
-98.632	1.98832e-08	0.999923	0.958777	273.15	273.15
-98.63	1.98975e-08	0.999923	0.958777	273.15	273.15
-98.628	1.99118e-08	0.999923	0.958777	273.15	273.15
-98.626	1.99261e-08	0.999923	0.958777	273.15	273.15
-98.624	1.99405e-08	0.999923	0.958777	273.15	273.15
-98.622	1.99548e-08	0.999923	0.958777	273.15	273.15
-98.62	1.99692e-08	0.999923	0.958777	273.15	273.15
-98.618	1.99835e-08	0.999923	0.958777	273.15	273.15
-98.616	1.99979e-08	0.999923	0.958777	273.15	273.15
-98.614	2.00123e-08	0.999923	0.958777	273.15	273.15
-98.612	2.00267e-08	0.999923	0.958777	273.15	273.15
-98.61	2.00411e-08	0.999923	0.958777	273.15	273.15
-98.608	2.00555e-08	0.999923	0.958777	273.15	273.15
-98.606	2.00699e-08	0.999923	0.958777	273.15	273.15
-98.604	2.00844e-08	0.999923	0.958777	273.15	273.15
-98.602	2.00988e-08	0.999923	0.958777	273.15	273.15
-98.6	2.01133e-08	0.999923	0.958777	273.15	273.15
-98.598	2.01277e-08	0.999923	0.958777	273.15	273.15
-98.596	2.01422e-08	0.999923	0.958777	273.15	273.15
-98.594	2.01567e-08	0.999923	0.958777	273.15	273.15
-98.592	2.01712e-08	0.999923	0.958777	273.15	273.15
-98.59	2.01857e-08	0.999923	0.958777	273.15	273.15
-98.588	2.02002e-08	0.999923	0.958777	273.15	273.15
-98.586	2.02147e-08	0.999923	0.958777	273.15	273.15
-98.584	2.02293e-08	0.999923	0.958777	273.15	273.15
-98.582	2.02438e-08	0.999923	0.958777	273.15	273.15
-98.58	2.02584e-08	0.999923	0.958777	273.15	273.15
-98.578	2.02729e-08	0.999923	0.958777	273.15	273.15
-98.576	2.02875e-08	0.999923	0.958777	273.15	273.15
-98.574	2.03021e-08	0.999923	0.958777	273.15	273.15
-98.572	2.03167e-08	0.999923	0.958777	273.15	273.15
-98.57	2.03313e-08	0.999923	0.958777	273.15	273.15
-98.568	2.03459e-08	0.999923	0.958777	273.15	273.15
-98.566	2.03606e-08	0.999923	0.958777	273.15	273.15
-98.564	2.03752e-08	0.999923	0.958777	273.15	273.15
-98.562	2.03898e-08	0.999923	0.958777	273.15	273.15
-98.56	2.04045e-08	0.999923	0.958777	273.15	273.15
-98.558	2.04192e-08	0.999923	0.958777	273.15	273.15
-98.556	2.04339e-08	0.999923	0.958777	273.15	273.15
-98.554	2.04485e-08	0.999923	0.958777	273.15	273.15
-98.552	2.04632e-08	0.999923	0.958777	273.15	273.15
-98.55	2.0478e-08	0.999923	0.958777	273.15	273.15
-98.548	2.04927e-08	0.999923	0.958777	273.15	273.15
-98.546	2.05074e-08	0.999923	0.958777	273.15	273.15
-98.544	2.05221e-08	0.999923	0.958777	273.15	273.15
-98.542	2.05369e-08	0.999923	0.958777	273.15	273.15
-98.54	2.05517e-08	0.999923	0.958777	273.15	273.15
-98.538	2.05664e-08	0.999923	0.958777	273.15	273.15
-98.536	2.05812e-08	0.999923	0.958777	273.15	273.15
-98.534	2.0596e-08	0.999923	0.958777	273.15	273.15
-98.532	2.06108e-08	0.999923	0.958777	273.15	273.15
-98.53	2.06256e-08	0.999923	0.958777	273.15	273.15
-98.528	2.06404e-08	0.999923	0.958777	273.15	273.15
-98.526	2.06553e-08	0.999923	0.958777	273.15	273.15
-98.524	2.06701e-08	0.999923	0.958777	273.15	273.15
-98.522	2.0685e-08	0.999923	0.958777	273.15	273.15
-98.52	2.06998e-08	0.999923	0.958777	273.15	273.15
-98.518	2.07147e-08	0.999923	0.958777	273.15	273.15
-98.516	2.07296e-08	0.999923	0.958777	273.15	273.15
-98.514	2.07445e-08	0.999923	0.958777	273.15	273.15
-98.512	2.07594e-08	0.999923	0.958777	273.15	273.15
-98.51	2.07743e-08	0.999923	0.958777	273.15	273.15
-98.508	2.07892e-08	0.999923	0.958777	273.15	273.15
-98.506	2.08042e-08	0.999923	0.958777	273.15	273.15
-98.504	2.08191e-08	0.999923	0.958777	273.15	273.15
-98.502	2.08341e-08	0.999923	0.958777	273.15	273.15
-98.5	2.08491e-08	0.999923	0.958777	273.15	273.15
-98.498	2.0864e-08	0.999923	0.958777	273.15	273.15
-98.496	2.0879e-08	0.999923	0.958777	273.15	273.15
-98.494	2.0894e-08	0.999923	0.958777	273.15	273.15
-98.492	2.0909e-08	0.999923	0.958777	273.15	273.15
-98.49	2.09241e-08	0.999923	0.958777	273.15	273.15
-98.488	2.09391e-08	0.999923	0.958777	273.15	273.15
-98.486	2.09541e-08	0.999923	0.958777	273.15	273.15
-98.484	2.09692e-08	0.999923	0.958777	273.15	273.15
-98.482	2.09842e-08	0.999923	0.958777	273.15	273.15
-98.48	2.09993e-08	0.999923	0.958777	273.15	273.15
-98.478	2.10144e-08	0.999923	0.958777	273.15	273.15
-98.476	2.10295e-08	0.999923	0.958777	273.15	273.15
-98.474	2.10446e-08	0.999923	0.958777	273.15	273.15
-98.472	2.10597e-08	0.999923	0.958777	273.15	273.15
-98.47	2.10749e-08	0.999923	0.958777	273.15	273.15
-98.468	2.109e-08	0.999923	0.958777	273.15	273.15
-98.466	2.11051e-08	0.999923	0.958777	273.15	273.15
-98.464	2.11203e-08	0.999923	0.958777	273.15	273.15
-98.462	2.11355e-08	0.999923	0.958777	273.15	273.15
-98.46	2.11506e-08	0.999923	0.958777	273.15	273.15
-98.458	2.11658e-08	0.999923	0.958777	273.15	273.15
-98.456	2.1181e-08	0.999923	0.958777	273.15	273.15
-98.454	2.11962e-08	0.999923	0.958777	273.15	273.15
-98.452	2.12115e-08	0.999923	0.958777	273.15	273.15
-98.45	2.12267e-08	0.999923	0.958777	273.15	273.15
-98.448	2.12419e-08	0.999923	0.958777	273.15	273.15
-98.446	2.12572e-08	0.999923	0.958777	273.15	273.15
-98.444	2.12725e-08	0.999923	0.958777	273.15	273.15
-98.442	2.12877e-08	0.999923	0.958777	273.15	273.15
-98.44	2.1303e-08	0.999923	0.958777	273.15	273.15
-98.438	2.13183e-08	0.999923	0.958777	273.15	273.15
-98.436	2.13336e-08	0.999923	0.958777	273.15	273.15
-98.434	2.13489e-08	0.999923	0.958777	273.15	273.15
-98.432	2.13643e-08	0.999923	0.958777	273.15	273.15
-98.43	2.13796e-08	0.999923	0.958777	273.15	273.15
-98.428	2.1395e-08	0.999923	0.958777	273.15	273.15
-98.426	2.14103e-08	0.999923	0.958777	273.15	273.15
-98.424	2.14257e-08	0.999923	0.958777	273.15	273.15
-98.422	2.14411e-08	0.999923	0.958777	273.15	273.15
-98.42	2.14565e-08	0.999923	0.958777	273.15	273.15
-98.418	2.14719e-08	0.999923	0.958777	273.15	273.15
-98.416	2.14873e-08	0.999923	0.958777	273.15	273.15
-98.414	2.15027e-08	0.999923	0.958777	273.15	273.15
-98.412	2.15181e-08	0.999923	0.958777	273.15	273.15
-98.41	2.15336e-08	0.999923	0.958777	273.15	273.15
-98.408	2.1549e-08	0.999923	0.958777	273.15	273.15
-98.406	2.15645e-08	0.999923	0.958777	273.15	273.15
-98.404	2.158e-08	0.999923	0.958777	273.15	273.15
-98.402	2.15955e-08	0.999923	0.958777	273.15	273.15
-98.4	2.1611e-08	0.999923	0.958777	273.15	273.15
-98.398	2.16265e-08	0.999923	0.958777	273.15	273.15
-98.396	2.1642e-08	0.999923	0.958777	273.15	273.15
-98.394	2.16575e-08	0.999923	0.958777	273.15	273.15
-98.392	2.16731e-08	0.999923	0.958777	273.15	273.15
-98.39	2.16886e-08	0.999923	0.958777	273.15	273.15
-98.388	2.17042e-08	0.999923	0.958777	273.15	273.15
-98.386	2.17198e-08	0.999923	0.958777	273.15	273.15
-98.384	2.17354e-08	0.999923	0.958777	273.15	273.15
-98.382	2.1751e-08	0.999923	0.958777	273.15	273.15
-98.38	2.17666e-08	0.999923	0.958777	273.15	273.15
-98.378	2.17822e-08	0.999923	0.958777	273.15	273.15
-98.376	2.17978e-08	0.999923	0.958777	273.15	273.15
-98.374	2.18135e-08	0.999923	0.958777	273.15	273.15
-98.372	2.18291e-08	0.999923	0.958777	273.15	273.15
-98.37	2.18448e-08	0.999923	0.958777	273.15	273.15
-98.368	2.18605e-08	0.999923	0.958777	273.15	273.15
-98.366	2.18761e-08	0.999923	0.958777	273.15	273.15
-98.364	2.18918e-08	0.999923	0.958777	273.15	273.15
-98.362	2.19075e-08	0.999923	0.958777	273.15	273.15
-98.36	2.19233e-08	0.999923	0.958777	273.15	273.15
-98.358	2.1939e-08	0.999923	0.958777	273.15	273.15
-98.356	2.19547e-08	0.999923	0.958777	273.15	273.15
-98.354	2.19705e-08	0.999923	0.958777	273.15	273.15
-98.352	2.19862e-08	0.999923	0.958777	273.15	273.15
-98.35	2.2002e-08	0.999923	0.958777	273.15	273.15
-98.348	2.20178e-08	0.999923	0.958777	273.15	273.15
-98.346	2.20336e-08	0.999923	0.958777	273.15	273.15
-98.344	2.20494e-08	0.999923	0.958777	273.15	273.15
-98.342	2.20652e-08	0.999923	0.958777	273.15	273.15
-98.34	2.2081e-08	0.999923	0.958777	273.15	273.15
-98.338	2.20969e-08	0.999923	0.958777	273.15	273.15
-98.336	2.21127e-08	0.999923	0.958777	273.15	273.15
-98.334	2.21286e-08	0.999923	0.958777	273.15	273.15
-98.332	2.21445e-08	0.999923	0.958777	273.15	273.15
-98.33	2.21604e-08	0.999923	0.958777	273.15	273.15
-98.328	2.21762e-08	0.999923	0.958777	273.15	273.15
-98.326	2.21921e-08	0.999923	0.958777	273.15	273.15
-98.324	2.22081e-08	0.999923	0.958777	273.15	273.15
-98.322	2.2224e-08	0.999923	0.958777	273.15	273.15
-98.32	2.22399e-08	0.999923	0.958777	273.15	273.15
-98.318	2.22559e-08	0.999923	0.958777	273.15	273.15
-98.316	2.22718e-08	0.999923	0.958777	273.15	273.15
-98.314	2.22878e-08	0.999923	0.958777	273.15	273.15
-98.312	2.23038e-08	0.999923	0.958777	273.15	273.15
-98.31	2.23198e-08	0.999923	0.958777	273.15	273.15
-98.308	2.23358e-08	0.999923	0.958777	273.15	273.15
-98.306	2.23518e-08	0.999923	0.958777	273.15	273.15
-98.304	2.23678e-08	0.999923	0.958777	273.15	273.15
-98.302	2.23839e-08	0.999923	0.958777	273.15	273.15
-98.3	2.23999e-08	0.999923	0.958777	273.15	273.15
-98.298	2.2416e-08	0.999923	0.958777	273.15	273.15
-98.296	2.24321e-08	0.999923	0.958777	273.15	273.15
-98.294	2.24481e-08	0.999923	0.958777	273.15	273.15
-98.292	2.24642e-08	0.999923	0.958777	273.15	273.15
-98.29	2.24803e-08	0.999923	0.958777	273.15	273.15
-98.288	2.24965e-08	0.999923	0.958777	273.15	273.15
-98.286	2.25126e-08	0.999923	0.958777	273.15	273.15
-98.284	2.25287e-08	0.999923	0.958777	273.15	273.15
-98.282	2.25449e-08	0.999923	0.958777	273.15	273.15
-98.28	2.2561e-08	0.999923	0.958777	273.15	273.15
-98.278	2.25772e-08	0.999923	0.958777	273.15	273.15
-98.276	2.25934e-08	0.999923	0.958777	273.15	273.15
-98.274	2.26096e-08	0.999923	0.958777	273.15	273.15
-98.272	2.26258e-08	0.999923	0.958777	273.15	273.15
-98.27	2.2642e-08	0.999923	0.958777	273.15	273.15
-98.268	2.26582e-08	0.999923	0.958777	273.15	273.15
-98.266	2.26745e-08	0.999923	0.958777	273.15	273.15
-98.264	2.26907e-08	0.999923	0.958777	273.15	273.15
-98.262	2.2707e-08	0.999923	0.958777	273.15	273.15
-98.26	2.27233e-08	0.999923	0.958777	273.15	273.15
-98.258	2.27396e-08	0.999923	0.958777	273.15	273.15
-98.256	2.27559e-08	0.999923	0.958777	273.15	273.15
-98.254	2.27722e-08	0.999923	0.958777	273.15	273.15
-98.252	2.27885e-08	0.999923	0.958777	273.15	273.15
-98.25	2.28048e-08	0.999923	0.958777	273.15	273.15
-98.248	2.28212e-08	0.999923	0.958777	273.15	273.15
-98.246	2.28375e-08	0.999923	0.958777	273.15	273.15
-98.244	2.28539e-08	0.999923	0.958777	273.15	273.15
-98.242	2.28703e-08	0.999923	0.958777	273.15	273.15
-98.24	2.28867e-08	0.999923	0.958777	273.15	273.15
-98.238	2.29031e-08	0.999923	0.958777	273.15	273.15
-98.236	2.29195e-08	0.999923	0.958777	273.15	273.15
-98.234	2.29359e-08	0.999923	0.958777	273.15	273.15
-98.232	2.29523e-08	0.999923	0.958777	273.15	273.15
-98.23	2.29688e-08	0.999923	0.958777	273.15	273.15
-98.228	2.29852e-08	0.999923	0.958777	273.15	273.15
-98.226	2.30017e-08	0.999923	0.958777	273.15	273.15
-98.224	2.30182e-08	0.999923	0.958777	273.15	273.15
-98.222	2.30347e-08	0.999923	0.958777	273.15	273.15
-98.22	2.30512e-08	0.999923	0.958777	273.15	273.15
-98.218	2.30677e-08	0.999923	0.958777	273.15	273.15
-98.216	2.30842e-08	0.999923	0.958777	273.15	273.15
-98.214	2.31007e-08	0.999923	0.958777	273.15	273.15
-98.212	2.31173e-08	0.999923	0.958777	273.15	273.15
-98.21	2.31339e-08	0.999923	0.958777	273.15	273.15
-98.208	2.31504e-08	0.999923	0.958777	273.15	273.15
-98.206	2.3167e-08	0.999923	0.958777	273.15	273.15
-98.204	2.31836e-08	0.999923	0.958777	273.15	273.15
-98.202	2.32002e-08	0.999923	0.958777	273.15	273.15
-98.2	2.32168e-08	0.999923	0.958777	273.15	273.15
-98.198	2.32335e-08	0.999923	0.958777	273.15	273.15
-98.196	2.32501e-08	0.999923	0.958777	273.15	273.15
-98.194	2.32668e-08	0.999923	0.958777	273.15	273.15
-98.192	2.32834e-08	0.999923	0.958777	273.15	273.15
-98.19	2.33001e-08	0.999923	0.958777	273.15	273.15
-98.188	2.33168e-08	0.999923	0.958777	273.15	273.15
-98.186	2.33335e-08	0.999923	0.958777	273.15	273.15
-98.184	2.33502e-08	0.999923	0.958777	273.15	273.15
-98.182	2.33669e-08	0.999923	0.958777	273.15	273.15
-98.18	2.33837e-08	0.999923	0.958777	273.15	273.15
-98.178	2.34004e-08	0.999923	0.958777	273.15	273.15
-98.176	2.34172e-08	0.999923	0.958777	273.15	273.15
-98.174	2.34339e-08	0.999923	0.958777	273.15	273.15
-98.172	2.34507e-08	0.999923	0.958777	273.15	273.15
-98.17	2.34675e-08	0.999923	0.958777	273.15	273.15
-98.168	2.34843e-08	0.999923	0.958777	273.15	273.15
-98.166	2.35011e-08	0.999923	0.958777	273.15	273.15
-98.164	2.35179e-08	0.999923	0.958777	273.15	273.15
-98.162	2.35348e-08	0.999923	0.958777	273.15	273.15
-98.16	2.35516e-08	0.999923	0.958777	273.15	273.15
-98.158	2.35685e-08	0.999923	0.958777	273.15	273.15
-98.156	2.35854e-08	0.999923	0.958777	273.15	273.15
-98.154	2.36023e-08	0.999923	0.958777	273.15	273.15
-98.152	2.36192e-08	0.999923	0.958777	273.15	273.15
-98.15	2.36361e-08	0.999923	0.958777	273.15	273.15
-98.148	2.3653e-08	0.999923	0.958777	273.15	273.15
-98.146	2.36699e-08	0.999923	0.958777	273.15	273.15
-98.144	2.36869e-08	0.999923	0.958777	273.15	273.15
-98.142	2.37038e-08	0.999923	0.958777	273.15	273.15
-98.14	2.37208e-08	0.999923	0.958777	273.15	273.15
-98.138	2.37378e-08	0.999923	0.958777	273.15	273.15
-98.136	2.37548e-08	0.999923	0.958777	273.15	273.15
-98.134	2.37718e-08	0.999923	0.958777	273.15	273.15
-98.132	2.37888e-08	0.999923	0.958777	273.15	273.15
-98.13	2.38058e-08	0.999923	0.958777	273.15	273.15
-98.128	2.38228e-08	0.999923	0.958777	273.15	273.15
-98.126	2.38399e-08	0.999923	0.958777	273.15	273.15
-98.124	2.3857e-08	0.999923	0.958777	273.15	273.15
-98.122	2.3874e-08	0.999923	0.958777	273.15	273.15
-98.12	2.38911e-08	0.999923	0.958777	273.15	273.15
-98.118	2.39082e-08	0.999923	0.958777	273.15	273.15
-98.116	2.39253e-08	0.999923	0.958777	273.15	273.15
-98.114	2.39425e-08	0.999923	0.958777	273.15	273.15
-98.112	2.39596e-08	0.999923	0.958777	273.15	273.15
-98.11	2.39767e-08	0.999923	0.958777	273.15	273.15
-98.108	2.39939e-08	0.999923	0.958777	273.15	273.15
-98.106	2.40111e-08	0.999923	0.958777	273.15	273.15
-98.104	2.40282e-08	0.999923	0.958777	273.15	273.15
-98.102	2.40454e-08	0.999923	0.958777	273.15	273.15
-98.1	2.40626e-08	0.999923	0.958777	273.15	273.15
-98.098	2.40799e-08	0.999923	0.958777	273.15	273.15
-98.096	2.40971e-08	0.999923	0.958777	273.15	273.15
-98.094	2.41143e-08	0.999923	0.958777	273.15	273.15
-98.092	2.41316e-08	0.999923	0.958777	273.15	273.15
-98.09	2.41489e-08	0.999923	0.958777	273.15	273.15
-98.088	2.41661e-08	0.999923	0.958777	273.15	273.15
-98.086	2.41834e-08	0.999923	0.958777	273.15	273.15
-98.084	2.42007e-08	0.999923	0.958777	273.15	273.15
-98.082	2.4218e-08	0.999923	0.958777	273.15	273.15
-98.08	2.42354e-08	0.999923	0.958777	273.15	273.15
-98.078	2.42527e-08	0.999923	0.958777	273.15	273.15
-98.076	2.42701e-08	0.999923	0.958777	273.15	273.15
-98.074	2.42874e-08	0.999923	0.958777	273.15	273.15
-98.072	2.43048e-08	0.999923	0.958777	273.15	273.15
-98.07	2.43222e-08	0.999923	0.958777	273.15	273.15
-98.068	2.43396e-08	0.999923	0.958777	273.15	273.15
-98.066	2.4357e-08	0.999923	0.958777	273.15	273.15
-98.064	2.43744e-08	0.999923	0.958777	273.15	273.15
-98.062	2.43918e-08	0.999923	0.958777	273.15	273.15
-98.06	2.44093e-08	0.999923	0.958777	273.15	273.15
-98.058	2.44268e-08	0.999923	0.958777	273.15	273.15
-98.056	2.44442e-08	0.999923	0.958777	273.15	273.15
-98.054	2.44617e-08	0.999923	0.958777	273.15	273.15
-98.052	2.44792e-08	0.999923	0.958777	273.15	273.15
-98.05	2.44967e-08	0.999923	0.958777	273.15	273.15
-98.048	2.45142e-08	0.999923	0.958777	273.15	273.15
-98.046	2.45318e-08	0.999923	0.958777	273.15	273.15
-98.044	2.45493e-08	0.999923	0.958777	273.15	273.15
-98.042	2.45669e-08	0.999923	0.958777	273.15	273.15
-98.04	2.45844e-08	0.999923	0.958777	273.15	273.15
-98.038	2.4602e-08	0.999923	0.958777	273.15	273.15
-98.036	2.46196e-08	0.999923	0.958777	273.15	273.15
-98.034	2.46372e-08	0.999923	0.958777	273.15	273.15
-98.032	2.46548e-08	0.999923	0.958777	273.15	273.15
-98.03	2.46725e-08	0.999923	0.958777	273.15	273.15
-98.028	2.46901e-08	0.999923	0.958777	273.15	273.15
-98.026	2.47078e-08	0.999923	0.958777	273.15	273.15
-98.024	2.47254e-08	0.999923	0.958777	273.15	273.15
-98.022	2.47431e-08	0.999923	0.958777	273.15	273.15
-98.02	2.47608e-08	0.999923	0.958777	273.15	273.15
-98.018	2.47785e-08	0.999923	0.958777	273.15	273.15
-98.016	2.47962e-08	0.999923	0.958777	273.15	273.15
-98.014	2.48139e-08	0.999923	0.958777	273.15	273.15
-98.012	2.48317e-08	0.999923	0.958777	273.15	273.15
-98.01	2.48494e-08	0.999923	0.958777	273.15	273.15
-98.008	2.48672e-08	0.999923	0.958777	273.15	273.15
-98.006	2.4885e-08	0.999923	0.958777	273.15	273.15
-98.004	2.49028e-08	0.999923	0.958777	273.15	273.15
-98.002	2.49206e-08	0.999923	0.958777	273.15	273.15
-98	2.49384e-08	0.999923	0.958777	273.15	273.15
-97.998	2.49562e-08	0.999923	0.958777	273.15	273.15
-97.996	2.4974e-08	0.999923	0.958777	273.15	273.15
-97.994	2.49919e-08	0.999923	0.958777	273.15	273.15
-97.992	2.50098e-08	0.999923	0.958777	273.15	273.15
-97.99	2.50276e-08	0.999923	0.958777	273.15	273.15
-97.988	2.50455e-08	0.999923	0.958777	273.15	273.15
-97.986	2.50634e-08	0.999923	0.958777	273.15	273.15
-97.984	2.50813e-08	0.999923	0.958777	273.15	273.15
-97.982	2.50993e-08	0.999923	0.958777	273.15	273.15
-97.98	2.51172e-08	0.999923	0.958777	273.15	273.15
-97.978	2.51351e-08	0.999923	0.958777	273.15	273.15
-97.976	2.51531e-08	0.999923	0.958777	273.15	273.15
-97.974	2.51711e-08	0.999923	0.958777	273.15	273.15
-97.972	2.51891e-08	0.999923	0.958777	273.15	273.15
-97.97	2.52071e-08	0.999923	0.958777	273.15	273.15
-97.968	2.52251e-08	0.999923	0.958777	273.15	273.15
-97.966	2.52431e-08	0.999923	0.958777	273.15	273.15
-97.964	2.52612e-08	0.999923	0.958777	273.15	273.15
-97.962	2.52792e-08	0.999923	0.958777	273.15	273.15
-97.96	2.52973e-08	0.999923	0.958777	273.15	273.15
-97.958	2.53153e-08	0.999923	0.958777	273.15	273.15
-97.956	2.53334e-08	0.999923	0.958777	273.15	273.15
-97.954	2.53515e-08	0.999923	0.958777	273.15	273.15
-97.952	2.53696e-08	0.999923	0.958777	273.15	273.15
-97.95	2.53878e-08	0.999923	0.958777	273.15	273.15
-97.948	2.54059e-08	0.999923	0.958777	273.15	273.15
-97.946	2.54241e-08	0.999923	0.958777	273.15	273.15
-97.944	2.54422e-08	0.999923	0.958777	273.15	273.15
-97.942	2.54604e-08	0.999923	0.958777	273.15	273.15
-97.94	2.54786e-08	0.999923	0.958777	273.15	273.15
-97.938	2.54968e-08	0.999923	0.958777	273.15	273.15
-97.936	2.5515e-08	0.999923	0.958777	273.15	273.15
-97.934	2.55332e-08	0.999923	0.958777	273.15	273.15
-97.932	2.55515e-08	0.999923	0.958777	273.15	273.15
-97.93	2.55697e-08	0.999923	0.958777	273.15	273.15
-97.928	2.5588e-08	0.999923	0.958777	273.15	273.15
-97.926	2.56063e-08	0.999923	0.958777	273.15	273.15
-97.924	2.56246e-08	0.999923	0.958777	273.15	273.15
-97.922	2.56429e-08	0.999923	0.958777	273.15	273.15
-97.92	2.56612e-08	0.999923	0.958777	273.15	273.15
-97.918	2.56795e-08	0.999923	0.958777	273.15	273.15
-97.916	2.56978e-08	0.999923	0.958777	273.15	273.15
-97.914	2.57162e-08	0.999923	0.958777	273.15	273.15
-97.912	2.57346e-08	0.999923	0.958777	273.15	273.15
-97.91	2.57529e-08	0.999923	0.958777	273.15	273.15
-97.908	2.57713e-08	0.999923	0.958777	273.15	273.15
-97.906	2.57897e-08	0.999923	0.958777	273.15	273.15
-97.904	2.58082e-08	0.999923	0.958777	273.15	273.15
-97.902	2.58266e-08	0.999923	0.958777	273.15	273.15
-97.9	2.5845e-08	0.999923	0.958777	273.15	273.15
-97.898	2.58635e-08	0.999923	0.958777	273.15	273.15
-97.896	2.58819e-08	0.999923	0.958777	273.15	273.15
-97.894	2.59004e-08	0.999923	0.958777	273.15	273.15
-97.892	2.59189e-08	0.999923	0.958777	273.15	273.15
-97.89	2.59374e-08	0.999923	0.958777	273.15	273.15
-97.888	2.5956e-08	0.999923	0.958777	273.15	273.15
-97.886	2.59745e-08	0.999923	0.958777	273.15	273.15
-97.884	2.5993e-08	0.999923	0.958777	273.15	273.15
-97.882	2.60116e-08	0.999923	0.958777	273.15	273.15
-97.88	2.60302e-08	0.999923	0.958777	273.15	273.15
-97.878	2.60487e-08	0.999923	0.958777	273.15	273.15
-97.876	2.60673e-08	0.999923	0.958777	273.15	273.15
-97.874	2.6086e-08	0.999923	0.958777	273.15	273.15
-97.872	2.61046e-08	0.999923	0.958777	273.15	273.15
-97.87	2.61232e-08	0.999923	0.958777	273.15	273.15
-97.868	2.61419e-08	0.999923	0.958777	273.15	273.15
-97.866	2.61605e-08	0.999923	0.958777	273.15	273.15
-97.864	2.61792e-08	0.999923	0.958777	273.15	273.15
-97.862	2.61979e-08	0.999923	0.958777	273.15	273.15
-97.86	2.62166e-08	0.999923	0.958777	273.15	273.15
-97.858	2.62353e-08	0.999923	0.958777	273.15	273.15
-97.856	2.6254e-08	0.999923	0.958777	273.15	273.15
-97.854	2.62728e-08	0.999923	0.958777	273.15	273.15
-97.852	2.62915e-08	0.999923	0.958777	273.15	273.15
-97.85	2.63103e-08	0.999923	0.958777	273.15	273.15
-97.848	2.63291e-08	0.999923	0.958777	273.15	273.15
-97.846	2.63478e-08	0.999923	0.958777	273.15	273.15
-97.844	2.63667e-08	0.999923	0.958777	273.15	273.15
-97.842	2.63855e-08	0.999923	0.958777	273.15	273.15
-97.84	2.64043e-08	0.999923	0.958777	273.15	273.15
-97.838	2.64231e-08	0.999923	0.958777	273.15	273.15
-97.836	2.6442e-08	0.999923	0.958777	273.15	273.15
-97.834	2.64609e-08	0.999923	0.958777	273.15	273.15
-97.832	2.64798e-08	0.999923	0.958777	273.15	273.15
-97.83	2.64986e-08	0.999923	0.958777	273.15	273.15
-97.828	2.65176e-08	0.999923	0.958777	273.15	273.15
-97.826	2.65365e-08	0.999923	0.958777	273.15	273.15
-97.824	2.65554e-08	0.999923	0.958777	273.15	273.15
-97.822	2.65744e-08	0.999923	0.958777	273.15	273.15
-97.82	2.65933e-08	0.999923	0.958777	273.15	273.15
-97.818	2.66123e-08	0.999923	0.958777	273.15	273.15
-97.816	2.66313e-08	0.999923	0.958777	273.15	273.15
-97.814	2.66503e-08	0.999923	0.958777	273.15	273.15
-97.812	2.66693e-08	0.999923	0.958777	273.15	273.15
-97.81	2.66883e-08	0.999923	0.958777	273.15	273.15
-97.808	2.67074e-08	0.999923	0.958777	273.15	273.15
-97.806	2.67264e-08	0.999923	0.958777	273.15	273.15
-97.804	2.67455e-08	0.999923	0.958777	273.15	273.15
-97.802	2.67646e-08	0.999923	0.958777	273.15	273.15
-97.8	2.67837e-08	0.999923	0.958777	273.15	273.15
-97.798	2.68028e-08	0.999923	0.958777	273.15	273.15
-97.796	2.68219e-08	0.999923	0.958777	273.15	273.15
-97.794	2.6841e-08	0.999923	0.958777	273.15	273.15
-97.792	2.68602e-08	0.999923	0.958777	273.15	273.15
-97.79	2.68793e-08	0.999923	0.958777	273.15	273.15
-97.788	2.68985e-08	0.999923	0.958777	273.15	273.15
-97.786	2.69177e-08	0.999923	0.958777	273.15	273.15
-97.784	2.69369e-08	0.999923	0.958777	273.15	273.15
-97.782	2.69561e-08	0.999923	0.958777	273.15	273.15
-97.78	2.69753e-08	0.999923	0.958777	273.15	273.15
-97.778	2.69946e-08	0.999923	0.958777	273.15	273.15
-97.776	2.70138e-08	0.999923	0.958777	273.15	273.15
-97.774	2.70331e-08	0.999923	0.958777	273.15	273.15
-97.772	2.70524e-08	0.999923	0.958777	273.15	273.15
-97.77	2.70717e-08	0.999923	0.958777	273.15	273.15
-97.768	2.7091e-08	0.999923	0.958777	273.15	273.15
-97.766	2.71103e-08	0.999923	0.958777	273.15	273.15
-97.764	2.71296e-08	0.999923	0.958777	273.15	273.15
-97.762	2.7149e-08	0.999923	0.958777	273.15	273.15
-97.76	2.71683e-08	0.999923	0.958777	273.15	273.15
-97.758	2.71877e-08	0.999923	0.958777	273.15	273.15
-97.756	2.72071e-08	0.999923	0.958777	273.15	273.15
-97.754	2.72265e-08	0.999923	0.958777	273.15	273.15
-97.752	2.72459e-08	0.999923	0.958777	273.15	273.15
-97.75	2.72653e-08	0.999923	0.958777	273.15	273.15
-97.748	2.72848e-08	0.999923	0.958777	273.15	273.15
-97.746	2.73042e-08	0.999923	0.958777	273.15	273.15
-97.744	2.73237e-08	0.999923	0.958777	273.15	273.15
-97.742	2.73432e-08	0.999923	0.958777	273.15	273.15
-97.74	2.73627e-08	0.999923	0.958777	273.15	273.15
-97.738	2.73822e-08	0.999923	0.958777	273.15	273.15
-97.736	2.74017e-08	0.999923	0.958777	273.15	273.15
-97.734	2.74212e-08	0.999923	0.958777	273.15	273.15
-97.732	2.74408e-08	0.999923	0.958777	273.15	273.15
-97.73	2.74603e-08	0.999923	0.958777	273.15	273.15
-97.728	2.74799e-08	0.999923	0.958777	273.15	273.15
-97.726	2.74995e-08	0.999923	0.958777	273.15	273.15
-97.724	2.75191e-08	0.999923	0.958777	273.15	273.15
-97.722	2.75387e-08	0.999923	0.958777	273.15	273.15
-97.72	2.75583e-08	0.999923	0.958777	273.15	273.15
-97.718	2.7578e-08	0.999923	0.958777	273.15	273.15
-97.716	2.75976e-08	0.999923	0.958777	273.15	273.15
-97.714	2.76173e-08	0.999923	0.958777	273.15	273.15
-97.712	2.7637e-08	0.999923	0.958777	273.15	273.15
-97.71	2.76567e-08	0.999923	0.958777	273.15	273.15
-97.708	2.76764e-08	0.999923	0.958777	273.15	273.15
-97.706	2.76961e-08	0.999923	0.958777	273.15	273.15
-97.704	2.77159e-08	0.999923	0.958777	273.15	273.15
-97.702	2.77356e-08	0.999923	0.958777	273.15	273.15
-97.7	2.77554e-08	0.999923	0.958777	273.15	273.15
-97.698	2.77752e-08	0.999923	0.958777	273.15	273.15
-97.696	2.77949e-08	0.999923	0.958777	273.15	273.15
-97.694	2.78148e-08	0.999923	0.958777	273.15	273.15
-97.692	2.78346e-08	0.999923	0.958777	273.15	273.15
-97.69	2.78544e-08	0.999923	0.958777	273.15	273.15
-97.688	2.78743e-08	0.999923	0.958777	273.15	273.15
-97.686	2.78941e-08	0.999923	0.958777	273.15	273.15
-97.684	2.7914e-08	0.999923	0.958777	273.15	273.15
-97.682	2.79339e-08	0.999923	0.958777	273.15	273.15
-97.68	2.79538e-08	0.999923	0.958777	273.15	273.15
-97.678	2.79737e-08	0.999923	0.958777	273.15	273.15
-97.676	2.79936e-08	0.999923	0.958777	273.15	273.15
-97.674	2.80136e-08	0.999923	0.958777	273.15	273.15
-97.672	2.80335e-08	0.999923	0.958777	273.15	273.15
-97.67	2.80535e-08	0.999923	0.958777	273.15	273.15
-97.668	2.80735e-08	0.999923	0.958777	273.15	273.15
-97.666	2.80935e-08	0.999923	0.958777	273.15	273.15
-97.664	2.81135e-08	0.999923	0.958777	273.15	273.15
-97.662	2.81335e-08	0.999923	0.958777	273.15	273.15
-97.66	2.81536e-08	0.999923	0.958777	273.15	273.15
-97.658	2.81736e-08	0.999923	0.958777	273.15	273.15
-97.656	2.81937e-08	0.999923	0.958777	273.15	273.15
-97.654	2.82138e-08	0.999923	0.958777	273.15	273.15
-97.652	2.82339e-08	0.999923	0.958777	273.15	273.15
-97.65	2.8254e-08	0.999923	0.958777	273.15	273.15
-97.648	2.82741e-08	0.999923	0.958777	273.15	273.15
-97.646	2.82943e-08	0.999923	0.958777	273.15	273.15
-97.644	2.83144e-08	0.999923	0.958777	273.15	273.15
-97.642	2.83346e-08	0.999923	0.958777	273.15	273.15
-97.64	2.83548e-08	0.999923	0.958777	273.15	273.15
-97.638	2.83749e-08	0.999923	0.958777	273.15	273.15
-97.636	2.83952e-08	0.999923	0.958777	273.15	273.15
-97.634	2.84154e-08	0.999923	0.958777	273.15	273.15
-97.632	2.84356e-08	0.999923	0.958777	273.15	273.15
-97.63	2.84559e-08	0.999923	0.958777	273.15	273.15
-97.628	2.84761e-08	0.999923	0.958777	273.15	273.15
-97.626	2.84964e-08	0.999923	0.958777	273.15	273.15
-97.624	2.85167e-08	0.999923	0.958777	273.15	273.15
-97.622	2.8537e-08	0.999923	0.958777	273.15	273.15
-97.62	2.85573e-08	0.999923	0.958777	273.15	273.15
-97.618	2.85777e-08	0.999923	0.958777	273.15	273.15
-97.616	2.8598e-08	0.999923	0.958777	273.15	273.15
-97.614	2.86184e-08	0.999923	0.958777	273.15	273.15
-97.612	2.86387e-08	0.999923	0.958777	273.15	273.15
-97.61	2.86591e-08	0.999923	0.958777	273.15	273.15
-97.608	2.86795e-08	0.999923	0.958777	273.15	273.15
-97.606	2.87e-08	0.999923	0.958777	273.15	273.15
-97.604	2.87204e-08	0.999923	0.958777	273.15	273.15
-97.602	2.87408e-08	0.999923	0.958777	273.15	273.15
-97.6	2.87613e-08	0.999923	0.958777	273.15	273.15
-97.598	2.87818e-08	0.999923	0.958777	273.15	273.15
-97.596	2.88023e-08	0.999923	0.958777	273.15	273.15
-97.594	2.88228e-08	0.999923	0.958777	273.15	273.15
-97.592	2.88433e-08	0.999923	0.958777	273.15	273.15
-97.59	2.88638e-08	0.999923	0.958777	273.15	273.15
-97.588	2.88844e-08	0.999923	0.958777	273.15	273.15
-97.586	2.89049e-08	0.999923	0.958777	273.15	273.15
-97.584	2.89255e-08	0.999923	0.958777	273.15	273.15
-97.582	2.89461e-08	0.999923	0.958777	273.15	273.15
-97.58	2.89667e-08	0.999923	0.958777	273.15	273.15
-97.578	2.89873e-08	0.999923	0.958777	273.15	273.15
-97.576	2.90079e-08	0.999923	0.958777	273.15	273.15
-97.574	2.90286e-08	0.999923	0.958777	273.15	273.15
-97.572	2.90492e-08	0.999923	0.958777	273.15	273.15
-97.57	2.90699e-08	0.999923	0.958777	273.15	273.15
-97.568	2.90906e-08	0.999923	0.958777	273.15	273.15
-97.566	2.91113e-08	0.999923	0.958777	273.15	273.15
-97.564	2.9132e-08	0.999923	0.958777	273.15	273.15
-97.562	2.91528e-08	0.999923	0.958777	273.15	273.15
-97.56	2.91735e-08	0.999923	0.958777	273.15	273.15
-97.558	2.91943e-08	0.999923	0.958777	273.15	273.15
-97.556	2.9215e-08	0.999923	0.958777	273.15	273.15
-97.554	2.92358e-08	0.999923	0.958777	273.15	273.15
-97.552	2.92566e-08	0.999923	0.958777	273.15	273.15
-97.55	2.92774e-08	0.999923	0.958777	273.15	273.15
-97.548	2.92983e-08	0.999923	0.958777	273.15	273.15
-97.546	2.93191e-08	0.999923	0.958777	273.15	273.15
-97.544	2.934e-08	0.999923	0.958777	273.15	273.15
-97.542	2.93609e-08	0.999923	0.958777	273.15	273.15
-97.54	2.93818e-08	0.999923	0.958777	273.15	273.15
-97.538	2.94027e-08	0.999923	0.958777	273.15	273.15
-97.536	2.94236e-08	0.999923	0.958777	273.15	273.15
-97.534	2.94445e-08	0.999923	0.958777	273.15	273.15
-97.532	2.94655e-08	0.999923	0.958777	273.15	273.15
-97.53	2.94864e-08	0.999923	0.958777	273.15	273.15
-97.528	2.95074e-08	0.999923	0.958777	273.15	273.15
-97.526	2.95284e-08	0.999923	0.958777	273.15	273.15
-97.524	2.95494e-08	0.999923	0.958777	273.15	273.15
-97.522	2.95704e-08	0.999923	0.958777	273.15	273.15
-97.52	2.95914e-08	0.999923	0.958777	273.15	273.15
-97.518	2.96125e-08	0.999923	0.958777	273.15	273.15
-97.516	2.96336e-08	0.999923	0.958777	273.15	273.15
-97.514	2.96546e-08	0.999923	0.958777	273.15	273.15
-97.512	2.96757e-08	0.999923	0.958777	273.15	273.15
-97.51	2.96968e-08	0.999923	0.958777	273.15	273.15
-97.508	2.9718e-08	0.999923	0.958777	273.15	273.15
-97.506	2.97391e-08	0.999923	0.958777	273.15	273.15
-97.504	2.97602e-08	0.999923	0.958777	273.15	273.15
-97.502	2.97814e-08	0.999923	0.958777	273.15	273.15
-97.5	2.98026e-08	0.999923	0.958777	273.15	273.15
-97.498	2.98238e-08	0.999923	0.958777	273.15	273.15
-97.496	2.9845e-08	0.999923	0.958777	273.15	273.15
-97.494	2.98662e-08	0.999923	0.958777	273.15	273.15
-97.492	2.98875e-08	0.999923	0.958777	273.15	273.15
-97.49	2.99087e-08	0.999923	0.958777	273.15	273.15
-97.488	2.993e-08	0.999923	0.958777	273.15	273.15
-97.486	2.99513e-08	0.999923	0.958777	273.15	273.15
-97.484	2.99726e-08	0.999923	0.958777	273.15	273.15
-97.482	2.99939e-08	0.999923	0.958777	273.15	273.15
-97.48	3.00152e-08	0.999923	0.958777	273.15	273.15
-97.478	3.00365e-08	0.999923	0.958777	273.15	273.15
-97.476	3.00579e-08	0.999923	0.958777	273.15	273.15
-97.474	3.00793e-08	0.999923	0.958777	273.15	273.15
-97.472	3.01006e-08	0.999923	0.958777	273.15	273.15
-97.47	3.01221e-08	0.999923	0.958777	273.15	273.15
-97.468	3.01435e-08	0.999923	0.958777	273.15	273.15
-97.466	3.01649e-08	0.999923	0.958777	273.15	273.15
-97.464	3.01863e-08	0.999923	0.958777	273.15	273.15
-97.462	3.02078e-08	0.999923	0.958777	273.15	273.15
-97.46	3.02293e-08	0.999923	0.958777	273.15	273.15
-97.458	3.02508e-08	0.999923	0.958777	273.15	273.15
-97.456	3.02723e-08	0.999923	0.958777	273.15	273.15
-97.454	3.02938e-08	0.999923	0.958777	273.15	273.15
-97.452	3.03153e-08	0.999923	0.958777	273.15	273.15
-97.45	3.03369e-08	0.999923	0.958777	273.15	273.15
-97.448	3.03584e-08	0.999923	0.958777	273.15	273.15
-97.446	3.038e-08	0.999923	0.958777	273.15	273.15
-97.444	3.04016e-08	0.999923	0.958777	273.15	273.15
-97.442	3.04232e-08	0.999923	0.958777	273.15	273.15
-97.44	3.04448e-08	0.999923	0.958777	273.15	273.15
-97.438	3.04665e-08	0.999923	0.958777	273.15	273.15
-97.436	3.04881e-08	0.999923	0.958777	273.15	273.15
-97.434	3.05098e-08	0.999923	0.958777	273.15	273.15
-97.432	3.05315e-08	0.999923	0.958777	273.15	273.15
-97.43	3.05532e-08	0.999923	0.958777	273.15	273.15
-97.428	3.05749e-08	0.999923	0.958777	273.15	273.15
-97.426	3.05966e-08	0.999923	0.958777	273.15	273.15
-97.424	3.06184e-08	0.999923	0.958777	273.15	273.15
-97.422	3.06401e-08	0.999923	0.958777	273.15	273.15
-97.42	3.06619e-08	0.999923	0.958777	273.15	273.15
-97.418	3.06837e-08	0.999923	0.958777	273.15	273.15
-97.416	3.07055e-08	0.999923	0.958777	273.15	273.15
-97.414	3.07273e-08	0.999923	0.958777	273.15	273.15
-97.412	3.07491e-08	0.999923	0.958777	273.15	273.15
-97.41	3.0771e-08	0.999923	0.958777	273.15	273.15
-97.408	3.07928e-08	0.999923	0.958777	273.15	273.15
-97.406	3.08147e-08	0.999923	0.958777	273.15	273.15
-97.404	3.08366e-08	0.999923	0.958777	273.15	273.15
-97.402	3.08585e-08	0.999923	0.958777	273.15	273.15
-97.4	3.08805e-08	0.999923	0.958777	273.15	273.15
-97.398	3.09024e-08	0.999923	0.958777	273.15	273.15
-97.396	3.09243e-08	0.999923	0.958777	273.15	273.15
-97.394	3.09463e-08	0.999923	0.958777	273.15	273.15
-97.392	3.09683e-08	0.999923	0.958777	273.15	273.15
-97.39	3.09903e-08	0.999923	0.958777	273.15	273.15
-97.388	3.10123e-08	0.999923	0.958777	273.15	273.15
-97.386	3.10343e-08	0.999923	0.958777	273.15	273.15
-97.384	3.10564e-08	0.999923	0.958777	273.15	273.15
-97.382	3.10784e-08	0.999923	0.958777	273.15	273.15
-97.38	3.11005e-08	0.999923	0.958777	273.15	273.15
-97.378	3.11226e-08	0.999923	0.958777	273.15	273.15
-97.376	3.11447e-08	0.999923	0.958777	273.15	273.15
-97.374	3.11668e-08	0.999923	0.958777	273.15	273.15
-97.372	3.1189e-08	0.999923	0.958777	273.15	273.15
-97.37	3.12111e-08	0.999923	0.958777	273.15	273.15
-97.368	3.12333e-08	0.999923	0.958777	273.15	273.15
-97.366	3.12555e-08	0.999923	0.958777	273.15	273.15
-97.364	3.12777e-08	0.999923	0.958777	273.15	273.15
-97.362	3.12999e-08	0.999923	0.958777	273.15	273.15
-97.36	3.13221e-08	0.999923	0.958777	273.15	273.15
-97.358	3.13444e-08	0.999923	0.958777	273.15	273.15
-97.356	3.13666e-08	0.999923	0.958777	273.15	273.15
-97.354	3.13889e-08	0.999923	0.958777	273.15	273.15
-97.352	3.14112e-08	0.999923	0.958777	273.15	273.15
-97.35	3.14335e-08	0.999923	0.958777	273.15	273.15
-97.348	3.14558e-08	0.999923	0.958777	273.15	273.15
-97.346	3.14781e-08	0.999923	0.958777	273.15	273.15
-97.344	3.15005e-08	0.999923	0.958777	273.15	273.15
-97.342	3.15229e-08	0.999923	0.958777	273.15	273.15
-97.34	3.15452e-08	0.999923	0.958777	273.15	273.15
-97.338	3.15676e-08	0.999923	0.958777	273.15	273.15
-97.336	3.15901e-08	0.999923	0.958777	273.15	273.15
-97.334	3.16125e-08	0.999923	0.958777	273.15	273.15
-97.332	3.16349e-08	0.999923	0.958777	273.15	273.15
-97.33	3.16574e-08	0.999923	0.958777	273.15	273.15
-97.328	3.16799e-08	0.999923	0.958777	273.15	273.15
-97.326	3.17023e-08	0.999923	0.958777	273.15	273.15
-97.324	3.17249e-08	0.999923	0.958777	273.15	273.15
-97.322	3.17474e-08	0.999923	0.958777	273.15	273.15
-97.32	3.17699e-08	0.999923	0.958777	273.15	273.15
-97.318	3.17925e-08	0.999923	0.958777	273.15	273.15
-97.316	3.1815e-08	0.999923	0.958777	273.15	273.15
-97.314	3.18376e-08	0.999923	0.958777	273.15	273.15
-97.312	3.18602e-08	0.999923	0.958777	273.15	273.15
-97.31	3.18828e-08	0.999923	0.958777	273.15	273.15
-97.308	3.19055e-08	0.999923	0.958777	273.15	273.15
-97.306	3.19281e-08	0.999923	0.958777	273.15	273.15
-97.304	3.19508e-08	0.999923	0.958777	273.15	273.15
-97.302	3.19734e-08	0.999923	0.958777	273.15	273.15
-97.3	3.19961e-08	0.999923	0.958777	273.15	273.15
-97.298	3.20188e-08	0.999923	0.958777	273.15	273.15
-97.296	3.20416e-08	0.999923	0.958777	273.15	273.15
-97.294	3.20643e-08	0.999923	0.958777	273.15	273.15
-97.292	3.20871e-08	0.999923	0.958777	273.15	273.15
-97.29	3.21098e-08	0.999923	0.958777	273.15	273.15
-97.288	3.21326e-08	0.999923	0.958777	273.15	273.15
-97.286	3.21554e-08	0.999923	0.958777	273.15	273.15
-97.284	3.21782e-08	0.999923	0.958777	273.15	273.15
-97.282	3.22011e-08	0.999923	0.958777	273.15	273.15
-97.28	3.22239e-08	0.999923	0.958777	273.15	273.15
-97.278	3.22468e-08	0.999923	0.958777	273.15	273.15
-97.276	3.22697e-08	0.999923	0.958777	273.15	273.15
-97.274	3.22926e-08	0.999923	0.958777	273.15	273.15
-97.272	3.23155e-08	0.999923	0.958777	273.15	273.15
-97.27	3.23384e-08	0.999923	0.958777	273.15	273.15
-97.268	3.23613e-08	0.999923	0.958777	273.15	273.15
-97.266	3.23843e-08	0.999923	0.958777	273.15	273.15
-97.264	3.24073e-08	0.999923	0.958777	273.15	273.15
-97.262	3.24303e-08	0.999923	0.958777	273.15	273.15
-97.26	3.24533e-08	0.999923	0.958777	273.15	273.15
-97.258	3.24763e-08	0.999923	0.958777	273.15	273.15
-97.256	3.24993e-08	0.999923	0.958777	273.15	273.15
-97.254	3.25224e-08	0.999923	0.958777	273.15	273.15
-97.252	3.25455e-08	0.999923	0.958777	273.15	273.15
-97.25	3.25686e-08	0.999923	0.958777	273.15	273.15
-97.248	3.25917e-08	0.999923	0.958777	273.15	273.15
-97.246	3.26148e-08	0.999923	0.958777	273.15	273.15
-97.244	3.26379e-08	0.999923	0.958777	273.15	273.15
-97.242	3.26611e-08	0.999923	0.958777	273.15	273.15
-97.24	3.26842e-08	0.999923	0.958777	273.15	273.15
-97.238	3.27074e-08	0.999923	0.958777	273.15	273.15
-97.236	3.27306e-08	0.999923	0.958777	273.15	273.15
-97.234	3.27538e-08	0.999923	0.958777	273.15	273.15
-97.232	3.2777e-08	0.999923	0.958777	273.15	273.15
-97.23	3.28003e-08	0.999923	0.958777	273.15	273.15
-97.228	3.28236e-08	0.999923	0.958777	273.15	273.15
-97.226	3.28468e-08	0.999923	0.958777	273.15	273.15
-97.224	3.28701e-08	0.999923	0.958777	273.15	273.15
-97.222	3.28934e-08	0.999923	0.958777	273.15	273.15
-97.22	3.29168e-08	0.999923	0.958777	273.15	273.15
-97.218	3.29401e-08	0.999923	0.958777	273.15	273.15
-97.216	3.29635e-08	0.999923	0.958777	273.15	273.15
-97.214	3.29868e-08	0.999923	0.958777	273.15	273.15
-97.212	3.30102e-08	0.999923	0.958777	273.15	273.15
-97.21	3.30336e-08	0.999923	0.958777	273.15	273.15
-97.208	3.30571e-08	0.999923	0.958777	273.15	273.15
-97.206	3.30805e-08	0.999923	0.958777	273.15	273.15
-97.204	3.3104e-08	0.999923	0.958777	273.15	273.15
-97.202	3.31274e-08	0.999923	0.958777	273.15	273.15
-97.2	3.31509e-08	0.999923	0.958777	273.15	273.15
-97.198	3.31744e-08	0.999923	0.958777	273.15	273.15
-97.196	3.31979e-08	0.999923	0.958777	273.15	273.15
-97.194	3.32215e-08	0.999923	0.958777	273.15	273.15
-97.192	3.3245e-08	0.999923	0.958777	273.15	273.15
-97.19	3.32686e-08	0.999923	0.958777	273.15	273.15
-97.188	3.32922e-08	0.999923	0.958777	273.15	273.15
-97.186	3.33158e-08	0.999923	0.958777	273.15	273.15
-97.184	3.33394e-08	0.999923	0.958777	273.15	273.15
-97.182	3.3363e-08	0.999923	0.958777	273.15	273.15
-97.18	3.33867e-08	0.999923	0.958777	273.15	273.15
-97.178	3.34103e-08	0.999923	0.958777	273.15	273.15
-97.176	3.3434e-08	0.999923	0.958777	273.15	273.15
-97.174	3.34577e-08	0.999923	0.958777	273.15	273.15
-97.172	3.34814e-08	0.999923	0.958777	273.15	273.15
-97.17	3.35052e-08	0.999923	0.958777	273.15	273.15
-97.168	3.35289e-08	0.999923	0.958777	273.15	273.15
-97.166	3.35527e-08	0.999923	0.958777	273.15	273.15
-97.164	3.35765e-08	0.999923	0.958777	273.15	273.15
-97.162	3.36003e-08	0.999923	0.958777	273.15	273.15
-97.16	3.36241e-08	0.999923	0.958777	273.15	273.15
-97.158	3.36479e-08	0.999923	0.958777	273.15	273.15
-97.156	3.36717e-08	0.999923	0.958777	273.15	273.15
-97.154	3.36956e-08	0.999923	0.958777	273.15	273.15
-97.152	3.37195e-08	0.999923	0.958777	273.15	273.15
-97.15	3.37434e-08	0.999923	0.958777	273.15	273.15
-97.148	3.37673e-08	0.999923	0.958777	273.15	273.15
-97.146	3.37912e-08	0.999923	0.958777	273.15	273.15
-97.144	3.38152e-08	0.999923	0.958777	273.15	273.15
-97.142	3.38391e-08	0.999923	0.958777	273.15	273.15
-97.14	3.38631e-08	0.999923	0.958777	273.15	273.15
-97.138	3.38871e-08	0.999923	0.958777	273.15	273.15
-97.136	3.39111e-08	0.999923	0.958777	273.15	273.15
-97.134	3.39351e-08	0.999923	0.958777	273.15	273.15
-97.132	3.39592e-08	0.999923	0.958777	273.15	273.15
-97.13	3.39832e-08	0.999923	0.958777	273.15	273.15
-97.128	3.40073e-08	0.999923	0.958777	273.15	273.15
-97.126	3.40314e-08	0.999923	0.958777	273.15	273.15
-97.124	3.40555e-08	0.999923	0.958777	273.15	273.15
-97.122	3.40796e-08	0.999923	0.958777	273.15	273.15
-97.12	3.41038e-08	0.999923	0.958777	273.15	273.15
-97.118	3.41279e-08	0.999923	0.958777	273.15	273.15
-97.116	3.41521e-08	0.999923	0.958777	273.15	273.15
-97.114	3.41763e-08	0.999923	0.958777	273.15	273.15
-97.112	3.42005e-08	0.999923	0.958777	273.15	273.15
-97.11	3.42247e-08	0.999923	0.958777	273.15	273.15
-97.108	3.4249e-08	0.999923	0.958777	273.15	273.15
-97.106	3.42732e-08	0.999923	0.958777	273.15	273.15
-97.104	3.42975e-08	0.999923	0.958777	273.15	273.15
-97.102	3.43218e-08	0.999923	0.958777	273.15	273.15
-97.1	3.43461e-08	0.999923	0.958777	273.15	273.15
-97.098	3.43704e-08	0.999923	0.958777	273.15	273.15
-97.096	3.43948e-08	0.999923	0.958777	273.15	273.15
-97.094	3.44191e-08	0.999923	0.958777	273.15	273.15
-97.092	3.44435e-08	0.999923	0.958777	273.15	273.15
-97.09	3.44679e-08	0.999923	0.958777	273.15	273.15
-97.088	3.44923e-08	0.999923	0.958777	273.15	273.15
-97.086	3.45167e-08	0.999923	0.958777	273.15	273.15
-97.084	3.45412e-08	0.999923	0.958777	273.15	273.15
-97.082	3.45657e-08	0.999923	0.958777	273.15	273.15
-97.08	3.45901e-08	0.999923	0.958777	273.15	273.15
-97.078	3.46146e-08	0.999923	0.958777	273.15	273.15
-97.076	3.46391e-08	0.999923	0.958777	273.15	273.15
-97.074	3.46637e-08	0.999923	0.958777	273.15	273.15
-97.072	3.46882e-08	0.999923	0.958777	273.15	273.15
-97.07	3.47128e-08	0.999923	0.958777	273.15	273.15
-97.068	3.47373e-08	0.999923	0.958777	273.15	273.15
-97.066	3.47619e-08	0.999923	0.958777	273.15	273.15
-97.064	3.47865e-08	0.999923	0.958777	273.15	273.15
-97.062	3.48112e-08	0.999923	0.958777	273.15	273.15
-97.06	3.48358e-08	0.999923	0.958777	273.15	273.15
-97.058	3.48605e-08	0.999923	0.958777	273.15	273.15
-97.056	3.48852e-08	0.999923	0.958777	273.15	273.15
-97.054	3.49099e-08	0.999923	0.958777	273.15	273.15
-97.052	3.49346e-08	0.999923	0.958777	273.15	273.15
-97.05	3.49593e-08	0.999923	0.958777	273.15	273.15
-97.048	3.49841e-08	0.999923	0.958777	273.15	273.15
-97.046	3.50088e-08	0.999923	0.958777	273.15	273.15
-97.044	3.50336e-08	0.999923	0.958777	273.15	273.15
-97.042	3.50584e-08	0.999923	0.958777	273.15	273.15
-97.04	3.50832e-08	0.999923	0.958777	273.15	273.15
-97.038	3.5108e-08	0.999923	0.958777	273.15	273.15
-97.036	3.51329e-08	0.999923	0.958777	273.15	273.15
-97.034	3.51578e-08	0.999923	0.958777	273.15	273.15
-97.032	3.51826e-08	0.999923	0.958777	273.15	273.15
-97.03	3.52075e-08	0.999923	0.958777	273.15	273.15
-97.028	3.52325e-08	0.999923	0.958777	273.15	273.15
-97.026	3.52574e-08	0.999923	0.958777	273.15	273.15
-97.024	3.52823e-08	0.999923	0.958777	273.15	273.15
-97.022	3.53073e-08	0.999923	0.958777	273.15	273.15
-97.02	3.53323e-08	0.999923	0.958777	273.15	273.15
-97.018	3.53573e-08	0.999923	0.958777	273.15	273.15
-97.016	3.53823e-08	0.999923	0.958777	273.15	273.15
-97.014	3.54074e-08	0.999923	0.958777	273.15	273.15
-97.012	3.54324e-08	0.999923	0.958777	273.15	273.15
-97.01	3.54575e-08	0.999923	0.958777	273.15	273.15
-97.008	3.54826e-08	0.999923	0.958777	273.15	273.15
-97.006	3.55077e-08	0.999923	0.958777	273.15	273.15
-97.004	3.55328e-08	0.999923	0.958777	273.15	273.15
-97.002	3.5558e-08	0.999923	0.958777	273.15	273.15
-97	3.55831e-08	0.999923	0.958777	273.15	273.15
-96.998	3.56083e-08	0.999923	0.958777	273.15	273.15
-96.996	3.56335e-08	0.999923	0.958777	273.15	273.15
-96.994	3.56587e-08	0.999923	0.958777	273.15	273.15
-96.992	3.56839e-08	0.999923	0.958777	273.15	273.15
-96.99	3.57092e-08	0.999923	0.958777	273.15	273.15
-96.988	3.57344e-08	0.999923	0.958777	273.15	273.15
-96.986	3.57597e-08	0.999923	0.958777	273.15	273.15
-96.984	3.5785e-08	0.999923	0.958777	273.15	273.15
-96.982	3.58103e-08	0.999923	0.958777	273.15	273.15
-96.98	3.58357e-08	0.999923	0.958777	273.15	273.15
-96.978	3.5861e-08	0.999923	0.958777	273.15	273.15
-96.976	3.58864e-08	0.999923	0.958777	273.15	273.15
-96.974	3.59118e-08	0.999923	0.958777	273.15	273.15
-96.972	3.59372e-08	0.999923	0.958777	273.15	273.15
-96.97	3.59626e-08	0.999923	0.958777	273.15	273.15
-96.968	3.5988e-08	0.999923	0.958777	273.15	273.15
-96.966	3.60135e-08	0.999923	0.958777	273.15	273.15
-96.964	3.60389e-08	0.999923	0.958777	273.15	273.15
-96.962	3.60644e-08	0.999923	0.958777	273.15	273.15
-96.96	3.60899e-08	0.999923	0.958777	273.15	273.15
-96.958	3.61155e-08	0.999923	0.958777	273.15	273.15
-96.956	3.6141e-08	0.999923	0.958777	273.15	273.15
-96.954	3.61666e-08	0.999923	0.958777	273.15	273.15
-96.952	3.61921e-08	0.999923	0.958777	273.15	273.15
-96.95	3.62177e-08	0.999923	0.958777	273.15	273.15
-96.948	3.62433e-08	0.999923	0.958777	273.15	273.15
-96.946	3.6269e-08	0.999923	0.958777	273.15	273.15
-96.944	3.62946e-08	0.999923	0.958777	273.15	273.15
-96.942	3.63203e-08	0.999923	0.958777	273.15	273.15
-96.94	3.6346e-08	0.999923	0.958777	273.15	273.15
-96.938	3.63717e-08	0.999923	0.958777	273.15	273.15
-96.936	3.63974e-08	0.999923	0.958777	273.15	273.15
-96.934	3.64231e-08	0.999923	0.958777	273.15	273.15
-96.932	3.64489e-08	0.999923	0.958777	273.15	273.15
-96.93	3.64746e-08	0.999923	0.958777	273.15	273.15
-96.928	3.65004e-08	0.999923	0.958777	273.15	273.15
-96.926	3.65262e-08	0.999923	0.958777	273.15	273.15
-96.924	3.65521e-08	0.999923	0.958777	273.15	273.15
-96.922	3.65779e-08	0.999923	0.958777	273.15	273.15
-96.92	3.66038e-08	0.999923	0.958777	273.15	273.15
-96.918	3.66296e-08	0.999923	0.958777	273.15	273.15
-96.916	3.66555e-08	0.999923	0.958777	273.15	273.15
-96.914	3.66814e-08	0.999923	0.958777	273.15	273.15
-96.912	3.67074e-08	0.999923	0.958777	273.15	273.15
-96.91	3.67333e-08	0.999923	0.958777	273.15	273.15
-96.908	3.67593e-08	0.999923	0.958777	273.15	273.15
-96.906	3.67853e-08	0.999923	0.958777	273.15	273.15
-96.904	3.68113e-08	0.999923	0.958777	273.15	273.15
-96.902	3.68373e-08	0.999923	0.958777	273.15	273.15
-96.9	3.68633e-08	0.999923	0.958777	273.15	273.15
-96.898	3.68894e-08	0.999923	0.958777	273.15	273.15
-96.896	3.69155e-08	0.999923	0.958777	273.15	273.15
-96.894	3.69415e-08	0.999923	0.958777	273.15	273.15
-96.892	3.69676e-08	0.999923	0.958777	273.15	273.15
-96.89	3.69938e-08	0.999923	0.958777	273.15	273.15
-96.888	3.70199e-08	0.999923	0.958777	273.15	273.15
-96.886	3.70461e-08	0.999923	0.958777	273.15	273.15
-96.884	3.70723e-08	0.999923	0.958777	273.15	273.15
-96.882	3.70985e-08	0.999923	0.958777	273.15	273.15
-96.88	3.71247e-08	0.999923	0.958777	273.15	273.15
-96.878	3.71509e-08	0.999923	0.958777	273.15	273.15
-96.876	3.71772e-08	0.999923	0.958777	273.15	273.15
-96.874	3.72034e-08	0.999923	0.958777	273.15	273.15
-96.872	3.72297e-08	0.999923	0.958777	273.15	273.15
-96.87	3.7256e-08	0.999923	0.958777	273.15	273.15
-96.868	3.72824e-08	0.999923	0.958777	273.15	273.15
-96.866	3.73087e-08	0.999923	0.958777	273.15	273.15
-96.864	3.73351e-08	0.999923	0.958777	273.15	273.15
-96.862	3.73614e-08	0.999923	0.958777	273.15	273.15
-96.86	3.73878e-08	0.999923	0.958777	273.15	273.15
-96.858	3.74142e-08	0.999923	0.958777	273.15	273.15
-96.856	3.74407e-08	0.999923	0.958777	273.15	273.15
-96.854	3.74671e-08	0.999923	0.958777	273.15	273.15
-96.852	3.74936e-08	0.999923	0.958777	273.15	273.15
-96.85	3.75201e-08	0.999923	0.958777	273.15	273.15
-96.848	3.75466e-08	0.999923	0.958777	273.15	273.15
-96.846	3.75731e-08	0.999923	0.958777	273.15	273.15
-96.844	3.75997e-08	0.999923	0.958777	273.15	273.15
-96.842	3.76262e-08	0.999923	0.958777	273.15	273.15
-96.84	3.76528e-08	0.999923	0.958777	273.15	273.15
-96.838	3.76794e-08	0.999923	0.958777	273.15	273.15
-96.836	3.7706e-08	0.999923	0.958777	273.15	273.15
-96.834	3.77326e-08	0.999923	0.958777	273.15	273.15
-96.832	3.77593e-08	0.999923	0.958777	273.15	273.15
-96.83	3.7786e-08	0.999923	0.958777	273.15	273.15
-96.828	3.78126e-08	0.999923	0.958777	273.15	273.15
-96.826	3.78393e-08	0.999923	0.958777	273.15	273.15
-96.824	3.78661e-08	0.999923	0.958777	273.15	273.15
-96.822	3.78928e-08	0.999923	0.958777	273.15	273.15
-96.82	3.79196e-08	0.999923	0.958777	273.15	273.15
-96.818	3.79464e-08	0.999923	0.958777	273.15	273.15
-96.816	3.79732e-08	0.999923	0.958777	273.15	273.15
-96.814	3.8e-08	0.999923	0.958777	273.15	273.15
-96.812	3.80268e-08	0.999923	0.958777	273.15	273.15
-96.81	3.80537e-08	0.999923	0.958777	273.15	273.15
-96.808	3.80805e-08	0.999923	0.958777	273.15	273.15
-96.806	3.81074e-08	0.999923	0.958777	273.15	273.15
-96.804	3.81343e-08	0.999923	0.958777	273.15	273.15
-96.802	3.81613e-08	0.999923	0.958777	273.15	273.15
-96.8	3.81882e-08	0.999923	0.958777	273.15	273.15
-96.798	3.82152e-08	0.999923	0.958777	273.15	273.15
-96.796	3.82421e-08	0.999923	0.958777	273.15	273.15
-96.794	3.82691e-08	0.999923	0.958777	273.15	273.15
-96.792	3.82962e-08	0.999923	0.958777	273.15	273.15
-96.79	3.83232e-08	0.999923	0.958777	273.15	273.15
-96.788	3.83503e-08	0.999923	0.958777	273.15	273.15
-96.786	3.83773e-08	0.999923	0.958777	273.15	273.15
-96.784	3.84044e-08	0.999923	0.958777	273.15	273.15
-96.782	3.84315e-08	0.999923	0.958777	273.15	273.15
-96.78	3.84587e-08	0.999923	0.958777	273.15	273.15
-96.778	3.84858e-08	0.999923	0.958777	273.15	273.15
-96.776	3.8513e-08	0.999923	0.958777	273.15	273.15
-96.774	3.85402e-08	0.999923	0.958777	273.15	273.15
-96.772	3.85674e-08	0.999923	0.958777	273.15	273.15
-96.77	3.85946e-08	0.999923	0.958777	273.15	273.15
-96.768	3.86218e-08	0.999923	0.958777	273.15	273.15
-96.766	3.86491e-08	0.999923	0.958777	273.15	273.15
-96.764	3.86764e-08	0.999923	0.958777	273.15	273.15
-96.762	3.87037e-08	0.999923	0.958777	273.15	273.15
-96.76	3.8731e-08	0.999923	0.958777	273.15	273.15
-96.758	3.87583e-08	0.999923	0.958777	273.15	273.15
-96.756	3.87857e-08	0.999923	0.958777	273.15	273.15
-96.754	3.88131e-08	0.999923	0.958777	273.15	273.15
-96.752	3.88404e-08	0.999923	0.958777	273.15	273.15
-96.75	3.88679e-08	0.999923	0.958777	273.15	273.15
-96.748	3.88953e-08	0.999923	0.958777	273.15	273.15
-96.746	3.89227e-08	0.999923	0.958777	273.15	273.15
-96.744	3.89502e-08	0.999923	0.958777	273.15	273.15
-96.742	3.89777e-08	0.999923	0.958777	273.15	273.15
-96.74	3.90052e-08	0.999923	0.958777	273.15	273.15
-96.738	3.90327e-08	0.999923	0.958777	273.15	273.15
-96.736	3.90603e-08	0.999923	0.958777	273.15	273.15
-96.734	3.90878e-08	0.999923	0.958777	273.15	273.15
-96.732	3.91154e-08	0.999923	0.958777	273.15	273.15
-96.73	3.9143e-08	0.999923	0.958777	273.15	273.15
-96.728	3.91706e-08	0.999923	0.958777	273.15	273.15
-96.726	3.91982e-08	0.999923	0.958777	273.15	273.15
-96.724	3.92259e-08	0.999923	0.958777	273.15	273.15
-96.722	3.92536e-08	0.999923	0.958777	273.15	273.15
-96.72	3.92813e-08	0.999923	0.958777	273.15	273.15
-96.718	3.9309e-08	0.999923	0.958777	273.15	273.15
-96.716	3.93367e-08	0.999923	0.958777	273.15	273.15
-96.714	3.93645e-08	0.999923	0.958777	273.15	273.15
-96.712	3.93922e-08	0.999923	0.958777	273.15	273.15
-96.71	3.942e-08	0.999923	0.958777	273.15	273.15
-96.708	3.94478e-08	0.999923	0.958777	273.15	273.15
-96.706	3.94757e-08	0.999923	0.958777	273.15	273.15
-96.704	3.95035e-08	0.999923	0.958777	273.15	273.15
-96.702	3.95314e-08	0.999923	0.958777	273.15	273.15
-96.7	3.95592e-08	0.999923	0.958777	273.15	273.15
-96.698	3.95871e-08	0.999923	0.958777	273.15	273.15
-96.696	3.96151e-08	0.999923	0.958777	273.15	273.15
-96.694	3.9643e-08	0.999923	0.958777	273.15	273.15
-96.692	3.9671e-08	0.999923	0.958777	273.15	273.15
-96.69	3.96989e-08	0.999923	0.958777	273.15	273.15
-96.688	3.97269e-08	0.999923	0.958777	273.15	273.15
-96.686	3.9755e-08	0.999923	0.958777	273.15	273.15
-96.684	3.9783e-08	0.999923	0.958777	273.15	273.15
-96.682	3.98111e-08	0.999923	0.958777	273.15	273.15
-96.68	3.98391e-08	0.999923	0.958777	273.15	273.15
-96.678	3.98672e-08	0.999923	0.958777	273.15	273.15
-96.676	3.98953e-08	0.999923	0.958777	273.15	273.15
-96.674	3.99235e-08	0.999923	0.958777	273.15	273.15
-96.672	3.99516e-08	0.999923	0.958777	273.15	273.15
-96.67	3.99798e-08	0.999923	0.958777	273.15	273.15
-96.668	4.0008e-08	0.999923	0.958777	273.15	273.15
-96.666	4.00362e-08	0.999923	0.958777	273.15	273.15
-96.664	4.00644e-08	0.999923	0.958777	273.15	273.15
-96.662	4.00927e-08	0.999923	0.958777	273.15	273.15
-96.66	4.01209e-08	0.999923	0.958777	273.15	273.15
-96.658	4.01492e-08	0.999923	0.958777	273.15	273.15
-96.656	4.01775e-08	0.999923	0.958777	273.15	273.15
-96.654	4.02059e-08	0.999923	0.958777	273.15	273.15
-96.652	4.02342e-08	0.999923	0.958777	273.15	273.15
-96.65	4.02626e-08	0.999923	0.958777	273.15	273.15
-96.648	4.0291e-08	0.999923	0.958777	273.15	273.15
-96.646	4.03194e-08	0.999923	0.958777	273.15	273.15
-96.644	4.03478e-08	0.999923	0.958777	273.15	273.15
-96.642	4.03762e-08	0.999923	0.958777	273.15	273.15
-96.64	4.04047e-08	0.999923	0.958777	273.15	273.15
-96.638	4.04332e-08	0.999923	0.958777	273.15	273.15
-96.636	4.04617e-08	0.999923	0.958777	273.15	273.15
-96.634	4.04902e-08	0.999923	0.958777	273.15	273.15
-96.632	4.05187e-08	0.999923	0.958777	273.15	273.15
-96.63	4.05473e-08	0.999923	0.958777	273.15	273.15
-96.628	4.05759e-08	0.999923	0.958777	273.15	273.15
-96.626	4.06045e-08	0.999923	0.958777	273.15	273.15
-96.624	4.06331e-08	0.999923	0.958777	273.15	273.15
-96.622	4.06617e-08	0.999923	0.958777	273.15	273.15
-96.62	4.06904e-08	0.999923	0.958777	273.15	273.15
-96.618	4.0719e-08	0.999923	0.958777	273.15	273.15
-96.616	4.07477e-08	0.999923	0.958777	273.15	273.15
-96.614	4.07765e-08	0.999923	0.958777	273.15	273.15
-96.612	4.08052e-08	0.999923	0.958777	273.15	273.15
-96.61	4.0834e-08	0.999923	0.958777	273.15	273.15
-96.608	4.08627e-08	0.999923	0.958777	273.15	273.15
-96.606	4.08915e-08	0.999923	0.958777	273.15	273.15
-96.604	4.09203e-08	0.999923	0.958777	273.15	273.15
-96.602	4.09492e-08	0.999923	0.958777	273.15	273.15
-96.6	4.0978e-08	0.999923	0.958777	273.15	273.15
-96.598	4.10069e-08	0.999923	0.958777	273.15	273.15
-96.596	4.10358e-08	0.999923	0.958777	273.15	273.15
-96.594	4.10647e-08	0.999923	0.958777	273.15	273.15
-96.592	4.10936e-08	0.999923	0.958777	273.15	273.15
-96.59	4.11226e-08	0.999923	0.958777	273.15	273.15
-96.588	4.11516e-08	0.999923	0.958777	273.15	273.15
-96.586	4.11805e-08	0.999923	0.958777	273.15	273.15
-96.584	4.12096e-08	0.999923	0.958777	273.15	273.15
-96.582	4.12386e-08	0.999923	0.958777	273.15	273.15
-96.58	4.12676e-08	0.999923	0.958777	273.15	273.15
-96.578	4.12967e-08	0.999923	0.958777	273.15	273.15
-96.576	4.13258e-08	0.999923	0.958777	273.15	273.15
-96.574	4.13549e-08	0.999923	0.958777	273.15	273.15
-96.572	4.1384e-08	0.999923	0.958777	273.15	273.15
-96.57	4.14132e-08	0.999923	0.958777	273.15	273.15
-96.568	4.14424e-08	0.999923	0.958777	273.15	273.15
-96.566	4.14716e-08	0.999923	0.958777	273.15	273.15
-96.564	4.15008e-08	0.999923	0.958777	273.15	273.15
-96.562	4.153e-08	0.999923	0.958777	273.15	273.15
-96.56	4.15593e-08	0.999923	0.958777	273.15	273.15
-96.558	4.15885e-08	0.999923	0.958777	273.15	273.15
-96.556	4.16178e-08	0.999923	0.958777	273.15	273.15
-96.554	4.16471e-08	0.999923	0.958777	273.15	273.15
-96.552	4.16765e-08	0.999923	0.958777	273.15	273.15
-96.55	4.17058e-08	0.999923	0.958777	273.15	273.15
-96.548	4.17352e-08	0.999923	0.958777	273.15	273.15
-96.546	4.17646e-08	0.999923	0.958777	273.15	273.15
-96.544	4.1794e-08	0.999923	0.958777	273.15	273.15
-96.542	4.18234e-08	0.999923	0.958777	273.15	273.15
-96.54	4.18529e-08	0.999923	0.958777	273.15	273.15
-96.538	4.18823e-08	0.999923	0.958777	273.15	273.15
-96.536	4.19118e-08	0.999923	0.958777	273.15	273.15
-96.534	4.19413e-08	0.999923	0.958777	273.15	273.15
-96.532	4.19709e-08	0.999923	0.958777	273.15	273.15
-96.53	4.20004e-08	0.999923	0.958777	273.15	273.15
-96.528	4.203e-08	0.999923	0.958777	273.15	273.15
-96.526	4.20596e-08	0.999923	0.958777	273.15	273.15
-96.524	4.20892e-08	0.999923	0.958777	273.15	273.15
-96.522	4.21188e-08	0.999923	0.958777	273.15	273.15
-96.52	4.21485e-08	0.999923	0.958777	273.15	273.15
-96.518	4.21782e-08	0.999923	0.958777	273.15	273.15
-96.516	4.22079e-08	0.999923	0.958777	273.15	273.15
-96.514	4.22376e-08	0.999923	0.958777	273.15	273.15
-96.512	4.22673e-08	0.999923	0.958777	273.15	273.15
-96.51	4.22971e-08	0.999923	0.958777	273.15	273.15
-96.508	4.23268e-08	0.999923	0.958777	273.15	273.15
-96.506	4.23566e-08	0.999923	0.958777	273.15	273.15
-96.504	4.23864e-08	0.999923	0.958777	273.15	273.15
-96.502	4.24163e-08	0.999923	0.958777	273.15	273.15
-96.5	4.24461e-08	0.999923	0.958777	273.15	273.15
-96.498	4.2476e-08	0.999923	0.958777	273.15	273.15
-96.496	4.25059e-08	0.999923	0.958777	273.15	273.15
-96.494	4.25358e-08	0.999923	0.958777	273.15	273.15
-96.492	4.25658e-08	0.999923	0.958777	273.15	273.15
-96.49	4.25957e-08	0.999923	0.958777	273.15	273.15
-96.488	4.26257e-08	0.999923	0.958777	273.15	273.15
-96.486	4.26557e-08	0.999923	0.958777	273.15	273.15
-96.484	4.26857e-08	0.999923	0.958777	273.15	273.15
-96.482	4.27158e-08	0.999923	0.958777	273.15	273.15
-96.48	4.27458e-08	0.999923	0.958777	273.15	273.15
-96.478	4.27759e-08	0.999923	0.958777	273.15	273.15
-96.476	4.2806e-08	0.999923	0.958777	273.15	273.15
-96.474	4.28361e-08	0.999923	0.958777	273.15	273.15
-96.472	4.28663e-08	0.999923	0.958777	273.15	273.15
-96.47	4.28964e-08	0.999923	0.958777	273.15	273.15
-96.468	4.29266e-08	0.999923	0.958777	273.15	273.15
-96.466	4.29568e-08	0.999923	0.958777	273.15	273.15
-96.464	4.29871e-08	0.999923	0.958777	273.15	273.15
-96.462	4.30173e-08	0.999923	0.958777	273.15	273.15
-96.46	4.30476e-08	0.999923	0.958777	273.15	273.15
-96.458	4.30779e-08	0.999923	0.958777	273.15	273.15
-96.456	4.31082e-08	0.999923	0.958777	273.15	273.15
-96.454	4.31385e-08	0.999923	0.958777	273.15	273.15
-96.452	4.31688e-08	0.999923	0.958777	273.15	273.15
-96.45	4.31992e-08	0.999923	0.958777	273.15	273.15
-96.448	4.32296e-08	0.999923	0.958777	273.15	273.15
-96.446	4.326e-08	0.999923	0.958777	273.15	273.15
-96.444	4.32904e-08	0.999923	0.958777	273.15	273.15
-96.442	4.33209e-08	0.999923	0.958777	273.15	273.15
-96.44	4.33514e-08	0.999923	0.958777	273.15	273.15
-96.438	4.33819e-08	0.999923	0.958777	273.15	273.15
-96.436	4.34124e-08	0.999923	0.958777	273.15	273.15
-96.434	4.34429e-08	0.999923	0.958777	273.15	273.15
-96.432	4.34735e-08	0.999923	0.958777	273.15	273.15
-96.43	4.35041e-08	0.999923	0.958777	273.15	273.15
-96.428	4.35347e-08	0.999923	0.958777	273.15	273.15
-96.426	4.35653e-08	0.999923	0.958777	273.15	273.15
-96.424	4.35959e-08	0.999923	0.958777	273.15	273.15
-96.422	4.36266e-08	0.999923	0.958777	273.15	273.15
-96.42	4.36573e-08	0.999923	0.958777	273.15	273.15
-96.418	4.3688e-08	0.999923	0.958777	273.15	273.15
-96.416	4.37187e-08	0.999923	0.958777	273.15	273.15
-96.414	4.37494e-08	0.999923	0.958777	273.15	273.15
-96.412	4.37802e-08	0.999923	0.958777	273.15	273.15
-96.41	4.3811e-08	0.999923	0.958777	273.15	273.15
-96.408	4.38418e-08	0.999923	0.958777	273.15	273.15
-96.406	4.38726e-08	0.999923	0.958777	273.15	273.15
-96.404	4.39035e-08	0.999923	0.958777	273.15	273.15
-96.402	4.39344e-08	0.999923	0.958777	273.15	273.15
-96.4	4.39652e-08	0.999923	0.958777	273.15	273.15
-96.398	4.39962e-08	0.999923	0.958777	273.15	273.15
-96.396	4.40271e-08	0.999923	0.958777	273.15	273.15
-96.394	4.4058e-08	0.999923	0.958777	273.15	273.15
-96.392	4.4089e-08	0.999923	0.958777	273.15	273.15
-96.39	4.412e-08	0.999923	0.958777	273.15	273.15
-96.388	4.4151e-08	0.999923	0.958777	273.15	273.15
-96.386	4.41821e-08	0.999923	0.958777	273.15	273.15
-96.384	4.42131e-08	0.999923	0.958777	273.15	273.15
-96.382	4.42442e-08	0.999923	0.958777	273.15	273.15
-96.38	4.42753e-08	0.999923	0.958777	273.15	273.15
-96.378	4.43065e-08	0.999923	0.958777	273.15	273.15
-96.376	4.43376e-08	0.999923	0.958777	273.15	273.15
-96.374	4.43688e-08	0.999923	0.958777	273.15	273.15
-96.372	4.44e-08	0.999923	0.958777	273.15	273.15
-96.37	4.44312e-08	0.999923	0.958777	273.15	273.15
-96.368	4.44624e-08	0.999923	0.958777	273.15	273.15
-96.366	4.44937e-08	0.999923	0.958777	273.15	273.15
-96.364	4.45249e-08	0.999923	0.958777	273.15	273.15
-96.362	4.45562e-08	0.999923	0.958777	273.15	273.15
-96.36	4.45875e-08	0.999923	0.958777	273.15	273.15
-96.358	4.46189e-08	0.999923	0.958777	273.15	273.15
-96.356	4.46502e-08	0.999923	0.958777	273.15	273.15
-96.354	4.46816e-08	0.999923	0.958777	273.15	273.15
-96.352	4.4713e-08	0.999923	0.958777	273.15	273.15
-96.35	4.47445e-08	0.999923	0.958777	273.15	273.15
-96.348	4.47759e-08	0.999923	0.958777	273.15	273.15
-96.346	4.48074e-08	0.999923	0.958777	273.15	273.15
-96.344	4.48389e-08	0.999923	0.958777	273.15	273.15
-96.342	4.48704e-08	0.999923	0.958777	273.15	273.15
-96.34	4.49019e-08	0.999923	0.958777	273.15	273.15
-96.338	4.49334e-08	0.999923	0.958777	273.15	273.15
-96.336	4.4965e-08	0.999923	0.958777	273.15	273.15
-96.334	4.49966e-08	0.999923	0.958777	273.15	273.15
-96.332	4.50282e-08	0.999923	0.958777	273.15	273.15
-96.33	4.50599e-08	0.999923	0.958777	273.15	273.15
-96.328	4.50915e-08	0.999923	0.958777	273.15	273.15
-96.326	4.51232e-08	0.999923	0.958777	273.15	273.15
-96.324	4.51549e-08	0.999923	0.958777	273.15	273.15
-96.322	4.51866e-08	0.999923	0.958777	273.15	273.15
-96.32	4.52184e-08	0.999923	0.958777	273.15	273.15
-96.318	4.52502e-08	0.999923	0.958777	273.15	273.15
-96.316	4.5282e-08	0.999923	0.958777	273.15	273.15
-96.314	4.53138e-08	0.999923	0.958777	273.15	273.15
-96.312	4.53456e-08	0.999923	0.958777	273.15	273.15
-96.31	4.53775e-08	0.999923	0.958777	273.15	273.15
-96.308	4.54093e-08	0.999923	0.958777	273.15	273.15
-96.306	4.54412e-08	0.999923	0.958777	273.15	273.15
-96.304	4.54732e-08	0.999923	0.958777	273.15	273.15
-96.302	4.55051e-08	0.999923	0.958777	273.15	273.15
-96.3	4.55371e-08	0.999923	0.958777	273.15	273.15
-96.298	4.5569e-08	0.999923	0.958777	273.15	273.15
-96.296	4.56011e-08	0.999923	0.958777	273.15	273.15
-96.294	4.56331e-08	0.999923	0.958777	273.15	273.15
-96.292	4.56651e-08	0.999923	0.958777	273.15	273.15
-96.29	4.56972e-08	0.999923	0.958777	273.15	273.15
-96.288	4.57293e-08	0.999923	0.958777	273.15	273.15
-96.286	4.57614e-08	0.999923	0.958777	273.15	273.15
-96.284	4.57936e-08	0.999923	0.958777	273.15	273.15
-96.282	4.58257e-08	0.999923	0.958777	273.15	273.15
-96.28	4.58579e-08	0.999923	0.958777	273.15	273.15
-96.278	4.58901e-08	0.999923	0.958777	273.15	273.15
-96.276	4.59223e-08	0.999923	0.958777	273.15	273.15
-96.274	4.59546e-08	0.999923	0.958777	273.15	273.15
-96.272	4.59869e-08	0.999923	0.958777	273.15	273.15
-96.27	4.60191e-08	0.999923	0.958777	273.15	273.15
-96.268	4.60515e-08	0.999923	0.958777	273.15	273.15
-96.266	4.60838e-08	0.999923	0.958777	273.15	273.15
-96.264	4.61162e-08	0.999923	0.958777	273.15	273.15
-96.262	4.61485e-08	0.999923	0.958777	273.15	273.15
-96.26	4.61809e-08	0.999923	0.958777	273.15	273.15
-96.258	4.62134e-08	0.999923	0.958777	273.15	273.15
-96.256	4.62458e-08	0.999923	0.958777	273.15	273.15
-96.254	4.62783e-08	0.999923	0.958777	273.15	273.15
-96.252	4.63108e-08	0.999923	0.958777	273.15	273.15
-96.25	4.63433e-08	0.999923	0.958777	273.15	273.15
-96.248	4.63758e-08	0.999923	0.958777	273.15	273.15
-96.246	4.64084e-08	0.999923	0.958777	273.15	273.15
-96.244	4.6441e-08	0.999923	0.958777	273.15	273.15
-96.242	4.64736e-08	0.999923	0.958777	273.15	273.15
-96.24	4.65062e-08	0.999923	0.958777	273.15	273.15
-96.238	4.65388e-08	0.999923	0.958777	273.15	273.15
-96.236	4.65715e-08	0.999923	0.958777	273.15	273.15
-96.234	4.66042e-08	0.999923	0.958777	273.15	273.15
-96.232	4.66369e-08	0.999923	0.958777	273.15	273.15
-96.23	4.66696e-08	0.999923	0.958777	273.15	273.15
-96.228	4.67024e-08	0.999923	0.958777	273.15	273.15
-96.226	4.67352e-08	0.999923	0.958777	273.15	273.15
-96.224	4.6768e-08	0.999923	0.958777	273.15	273.15
-96.222	4.68008e-08	0.999923	0.958777	273.15	273.15
-96.22	4.68336e-08	0.999923	0.958777	273.15	273.15
-96.218	4.68665e-08	0.999923	0.958777	273.15	273.15
-96.216	4.68994e-08	0.999923	0.958777	273.15	273.15
-96.214	4.69323e-08	0.999923	0.958777	273.15	273.15
-96.212	4.69653e-08	0.999923	0.958777	273.15	273.15
-96.21	4.69982e-08	0.999923	0.958777	273.15	273.15
-96.208	4.70312e-08	0.999923	0.958777	273.15	273.15
-96.206	4.70642e-08	0.999923	0.958777	273.15	273.15
-96.204	4.70972e-08	0.999923	0.958777	273.15	273.15
-96.202	4.71303e-08	0.999923	0.958777	273.15	273.15
-96.2	4.71634e-08	0.999923	0.958777	273.15	273.15
-96.198	4.71964e-08	0.999923	0.958777	273.15	273.15
-96.196	4.72296e-08	0.999923	0.958777	273.15	273.15
-96.194	4.72627e-08	0.999923	0.958777	273.15	273.15
-96.192	4.72959e-08	0.999923	0.958777	273.15	273.15
-96.19	4.7329e-08	0.999923	0.958777	273.15	273.15
-96.188	4.73623e-08	0.999923	0.958777	273.15	273.15
-96.186	4.73955e-08	0.999923	0.958777	273.15	273.15
-96.184	4.74287e-08	0.999923	0.958777	273.15	273.15
-96.182	4.7462e-08	0.999923	0.958777	273.15	273.15
-96.18	4.74953e-08	0.999923	0.958777	273.15	273.15
-96.178	4.75286e-08	0.999923	0.958777	273.15	273.15
-96.176	4.7562e-08	0.999923	0.958777	273.15	273.15
-96.174	4.75953e-08	0.999923	0.958777	273.15	273.15
-96.172	4.76287e-08	0.999923	0.958777	273.15	273.15
-96.17	4.76621e-08	0.999923	0.958777	273.15	273.15
-96.168	4.76956e-08	0.999923	0.958777	273.15	273.15
-96.166	4.7729e-08	0.999923	0.958777	273.15	273.15
-96.164	4.77625e-08	0.999923	0.958777	273.15	273.15
-96.162	4.7796e-08	0.999923	0.958777	273.15	273.15
-96.16	4.78295e-08	0.999923	0.958777	273.15	273.15
-96.158	4.78631e-08	0.999923	0.958777	273.15	273.15
-96.156	4.78966e-08	0.999923	0.958777	273.15	273.15
-96.154	4.79302e-08	0.999923	0.958777	273.15	273.15
-96.152	4.79639e-08	0.999923	0.958777	273.15	273.15
-96.15	4.79975e-08	0.999923	0.958777	273.15	273.15
-96.148	4.80312e-08	0.999923	0.958777	273.15	273.15
-96.146	4.80648e-08	0.999923	0.958777	273.15	273.15
-96.144	4.80985e-08	0.999923	0.958777	273.15	273.15
-96.142	4.81323e-08	0.999923	0.958777	273.15	273.15
-96.14	4.8166e-08	0.999923	0.958777	273.15	273.15
-96.138	4.81998e-08	0.999923	0.958777	273.15	273.15
-96.136	4.82336e-08	0.999923	0.958777	273.15	273.15
-96.134	4.82674e-08	0.999923	0.958777	273.15	273.15
-96.132	4.83013e-08	0.999923	0.958777	273.15	273.15
-96.13	4.83351e-08	0.999923	0.958777	273.15	273.15
-96.128	4.8369e-08	0.999923	0.958777	273.15	273.15
-96.126	4.84029e-08	0.999923	0.958777	273.15	273.15
-96.124	4.84369e-08	0.999923	0.958777	273.15	273.15
-96.122	4.84708e-08	0.999923	0.958777	273.15	273.15
-96.12	4.85048e-08	0.999923	0.958777	273.15	273.15
-96.118	4.85388e-08	0.999923	0.958777	273.15	273.15
-96.116	4.85729e-08	0.999923	0.958777	273.15	273.15
-96.114	4.86069e-08	0.999923	0.958777	273.15	273.15
-96.112	4.8641e-08	0.999923	0.958777	273.15	273.15
-96.11	4.86751e-08	0.999923	0.958777	273.15	273.15
-96.108	4.87092e-08	0.999923	0.958777	273.15	273.15
-96.106	4.87434e-08	0.999923	0.958777	273.15	273.15
-96.104	4.87775e-08	0.999923	0.958777	273.15	273.15
-96.102	4.88117e-08	0.999923	0.958777	273.15	273.15
-96.1	4.88459e-08	0.999923	0.958777	273.15	273.15
-96.098	4.88802e-08	0.999923	0.958777	273.15	273.15
-96.096	4.89144e-08	0.999923	0.958777	273.15	273.15
-96.094	4.89487e-08	0.999923	0.958777	273.15	273.15
-96.092	4.8983e-08	0.999923	0.958777	273.15	273.15
-96.09	4.90174e-08	0.999923	0.958777	273.15	273.15
-96.088	4.90517e-08	0.999923	0.958777	273.15	273.15
-96.086	4.90861e-08	0.999923	0.958777	273.15	273.15
-96.084	4.91205e-08	0.999923	0.958777	273.15	273.15
-96.082	4.91549e-08	0.999923	0.958777	273.15	273.15
-96.08	4.91894e-08	0.999923	0.958777	273.15	273.15
-96.078	4.92239e-08	0.999923	0.958777	273.15	273.15
-96.076	4.92583e-08	0.999923	0.958777	273.15	273.15
-96.074	4.92929e-08	0.999923	0.958777	273.15	273.15
-96.072	4.93274e-08	0.999923	0.958777	273.15	273.15
-96.07	4.9362e-08	0.999923	0.958777	273.15	273.15
-96.068	4.93966e-08	0.999923	0.958777	273.15	273.15
-96.066	4.94312e-08	0.999923	0.958777	273.15	273.15
-96.064	4.94658e-08	0.999923	0.958777	273.15	273.15
-96.062	4.95005e-08	0.999923	0.958777	273.15	273.15
-96.06	4.95352e-08	0.999923	0.958777	273.15	273.15
-96.058	4.95699e-08	0.999923	0.958777	273.15	273.15
-96.056	4.96046e-08	0.999923	0.958777	273.15	273.15
-96.054	4.96394e-08	0.999923	0.958777	273.15	273.15
-96.052	4.96741e-08	0.999923	0.958777	273.15	273.15
-96.05	4.97089e-08	0.999923	0.958777	273.15	273.15
-96.048	4.97438e-08	0.999923	0.958777	273.15	273.15
-96.046	4.97786e-08	0.999923	0.958777	273.15	273.15
-96.044	4.98135e-08	0.999923	0.958777	273.15	273.15
-96.042	4.98484e-08	0.999923	0.958777	273.15	273.15
-96.04	4.98833e-08	0.999923	0.958777	273.15	273.15
-96.038	4.99182e-08	0.999923	0.958777	273.15	273.15
-96.036	4.99532e-08	0.999923	0.958777	273.15	273.15
-96.034	4.99882e-08	0.999923	0.958777	273.15	273.15
-96.032	5.00232e-08	0.999923	0.958777	273.15	273.15
-96.03	5.00583e-08	0.999923	0.958777	273.15	273.15
-96.028	5.00933e-08	0.999923	0.958777	273.15	273.15
-96.026	5.01284e-08	0.999923	0.958777	273.15	273.15
-96.024	5.01635e-08	0.999923	0.958777	273.15	273.15
-96.022	5.01987e-08	0.999923	0.958777	273.15	273.15
-96.02	5.02338e-08	0.999923	0.958777	273.15	273.15
-96.018	5.0269e-08	0.999923	0.958777	273.15	273.15
-96.016	5.03042e-08	0.999923	0.958777	273.15	273.15
-96.014	5.03394e-08	0.999923	0.958777	273.15	273.15
-96.012	5.03747e-08	0.999923	0.958777	273.15	273.15
-96.01	5.041e-08	0.999923	0.958777	273.15	273.15
-96.008	5.04453e-08	0.999923	0.958777	273.15	273.15
-96.006	5.04806e-08	0.999923	0.958777	273.15	273.15
-96.004	5.05159e-08	0.999923	0.958777	273.15	273.15
[truncated: 98,001 more rows]

## Sheet: Supp. Fig. 3
Applied Magnetic Field (T) (Increasing Applied Field)	XMCD (Increasing Applied Field)	Applied Magnetic Field (T) (Decreasing Applied Field)	XMCD (Decreasing Applied Field)
-0.495	-0.587329	-0.5	-0.587773
-0.49	-0.588122	-0.495	-0.588217
-0.485	-0.588131	-0.49	-0.587604
-0.48	-0.586571	-0.485	-0.58734
-0.475	-0.586405	-0.48	-0.58886
-0.47	-0.587965	-0.475	-0.58857
-0.465	-0.588023	-0.47	-0.58803
-0.46	-0.587298	-0.465	-0.588269
-0.455	-0.587609	-0.46	-0.588495
-0.45	-0.58937	-0.455	-0.588527
-0.445	-0.589073	-0.45	-0.588988
-0.44	-0.588073	-0.445	-0.589419
-0.435	-0.58844	-0.44	-0.589852
-0.43	-0.58912	-0.435	-0.589774
-0.425	-0.589519	-0.43	-0.589516
-0.42	-0.589692	-0.425	-0.589139
-0.415	-0.589545	-0.42	-0.590004
-0.41	-0.588944	-0.415	-0.590591
-0.405	-0.589946	-0.41	-0.590639
-0.4	-0.589534	-0.405	-0.591465
-0.395	-0.589778	-0.4	-0.590761
-0.39	-0.59072	-0.395	-0.591361
-0.385	-0.591392	-0.39	-0.59172
-0.38	-0.591358	-0.385	-0.59194
-0.375	-0.591923	-0.38	-0.592423
-0.37	-0.592174	-0.375	-0.592627
-0.365	-0.591594	-0.37	-0.591985
-0.36	-0.592752	-0.365	-0.592469
-0.355	-0.593495	-0.36	-0.591708
-0.35	-0.593558	-0.355	-0.592445
-0.345	-0.594092	-0.35	-0.591446
-0.34	-0.59447	-0.345	-0.592073
-0.335	-0.593753	-0.34	-0.59109
-0.33	-0.594675	-0.335	-0.591107
-0.325	-0.596487	-0.33	-0.591618
-0.32	-0.595934	-0.325	-0.591183
-0.315	-0.596708	-0.32	-0.590823
-0.31	-0.59735	-0.315	-0.591864
-0.305	-0.598356	-0.31	-0.592589
-0.3	-0.59807	-0.305	-0.592121
-0.295	-0.598906	-0.3	-0.590988
-0.29	-0.59906	-0.295	-0.59175
-0.285	-0.599406	-0.29	-0.5901
-0.28	-0.599867	-0.285	-0.588514
-0.275	-0.600233	-0.28	-0.587773
-0.27	-0.601418	-0.275	-0.58503
-0.265	-0.601739	-0.27	-0.581233
-0.26	-0.602946	-0.265	-0.576204
-0.255	-0.602061	-0.26	-0.570189
-0.25	-0.603342	-0.255	-0.564252
-0.245	-0.604158	-0.25	-0.557474
-0.24	-0.605034	-0.245	-0.548629
-0.235	-0.605482	-0.24	-0.537749
-0.23	-0.606261	-0.235	-0.52615
-0.225	-0.607909	-0.23	-0.515008
-0.22	-0.609277	-0.225	-0.50242
-0.215	-0.611044	-0.22	-0.49013
-0.21	-0.612952	-0.215	-0.477113
-0.205	-0.614905	-0.21	-0.463235
-0.2	-0.616423	-0.205	-0.448036
-0.195	-0.617297	-0.2	-0.435533
-0.19	-0.618346	-0.195	-0.421631
-0.185	-0.619124	-0.19	-0.406454
-0.18	-0.620569	-0.185	-0.392391
-0.175	-0.620835	-0.18	-0.378472
-0.17	-0.621268	-0.175	-0.364071
-0.165	-0.620746	-0.17	-0.350077
-0.16	-0.618989	-0.165	-0.336799
-0.155	-0.61961	-0.16	-0.323906
-0.15	-0.618847	-0.155	-0.312324
-0.145	-0.618793	-0.15	-0.300296
-0.14	-0.617072	-0.145	-0.288011
-0.135	-0.61649	-0.14	-0.277674
-0.13	-0.616005	-0.135	-0.265893
-0.125	-0.615207	-0.13	-0.254695
-0.12	-0.612039	-0.125	-0.244142
-0.115	-0.61116	-0.12	-0.232968
-0.11	-0.609876	-0.115	-0.221085
-0.105	-0.607582	-0.11	-0.209
-0.1	-0.603955	-0.105	-0.19848
-0.095	-0.601101	-0.1	-0.186707
-0.09	-0.599042	-0.095	-0.174811
-0.085	-0.397325	-0.09	-0.1632
-0.08	-0.321172	-0.085	-0.151758
-0.075	-0.282344	-0.08	-0.14036
-0.07	-0.25264	-0.075	-0.128602
-0.065	-0.228101	-0.07	-0.116793
-0.06	-0.205495	-0.065	-0.105146
-0.055	-0.185996	-0.06	-0.0919165
-0.05	-0.169365	-0.055	-0.0810452
-0.045	-0.1533	-0.05	-0.0694473
-0.04	-0.138571	-0.045	-0.057134
-0.035	-0.12492	-0.04	-0.0457151
-0.03	-0.110926	-0.035	-0.0341574
-0.025	-0.0992616	-0.03	-0.0220342
-0.02	-0.0844527	-0.025	-0.0101855
-0.015	-0.0691379	-0.02	0.00176644
-0.01	-0.0588116	-0.015	0.0140015
-0.005	-0.0492488	-0.01	0.0270337
0	-0.0362371	-0.005	0.0378353
0.005	-0.0237835	0	0.0537875
0.01	-0.00987536	0.005	0.0651321
0.015	0.001452	0.01	0.0736208
0.02	0.0133736	0.015	0.0867077
0.025	0.0263513	0.02	0.102117
0.03	0.0384124	0.025	0.114743
0.035	0.0503458	0.03	0.128488
0.04	0.061034	0.035	0.140669
0.045	0.0727896	0.04	0.155599
0.05	0.0854391	0.045	0.171579
0.055	0.0966359	0.05	0.187093
0.06	0.108678	0.055	0.203755
0.065	0.120185	0.06	0.222757
0.07	0.131825	0.065	0.243799
0.075	0.142506	0.07	0.268089
0.08	0.154432	0.075	0.297642
0.085	0.165482	0.08	0.335329
0.09	0.176578	0.085	0.409747
0.095	0.187517	0.09	0.606746
0.1	0.198879	0.095	0.608362
0.105	0.209715	0.1	0.610452
0.11	0.221002	0.105	0.611392
0.115	0.23152	0.11	0.612457
0.12	0.242546	0.115	0.612921
0.125	0.252885	0.12	0.614078
0.13	0.263808	0.125	0.61438
0.135	0.274546	0.13	0.614079
0.14	0.284845	0.135	0.615112
0.145	0.295255	0.14	0.615712
0.15	0.306795	0.145	0.616339
0.155	0.317504	0.15	0.616558
0.16	0.329213	0.155	0.615995
0.165	0.342338	0.16	0.616112
0.17	0.354941	0.165	0.616047
0.175	0.368491	0.17	0.617278
0.18	0.382718	0.175	0.617089
0.185	0.396573	0.18	0.617121
0.19	0.410709	0.185	0.616732
0.195	0.425475	0.19	0.616417
0.2	0.439745	0.195	0.615698
0.205	0.452767	0.2	0.614896
0.21	0.467776	0.205	0.614321
0.215	0.48177	0.21	0.614077
0.22	0.494895	0.215	0.613359
0.225	0.508436	0.22	0.612949
0.23	0.520889	0.225	0.612169
0.235	0.533209	0.23	0.611711
0.24	0.544091	0.235	0.611932
0.245	0.554172	0.24	0.610782
0.25	0.564162	0.245	0.609519
0.255	0.572801	0.25	0.609721
0.26	0.578752	0.255	0.609478
0.265	0.584346	0.26	0.609368
0.27	0.588846	0.265	0.608644
0.275	0.591497	0.27	0.607927
0.28	0.594228	0.275	0.607534
0.285	0.596386	0.28	0.607605
0.29	0.598073	0.285	0.606764
0.295	0.598201	0.29	0.606824
0.3	0.599545	0.295	0.606994
0.305	0.598985	0.3	0.605989
0.31	0.599843	0.305	0.605985
0.315	0.600087	0.31	0.606897
0.32	0.600963	0.315	0.60618
0.325	0.601224	0.32	0.606084
0.33	0.601261	0.325	0.605466
0.335	0.601348	0.33	0.606258
0.34	0.601865	0.335	0.605493
0.345	0.602214	0.34	0.605446
0.35	0.60293	0.345	0.606425
0.355	0.602752	0.35	0.606078
0.36	0.604732	0.355	0.605961
0.365	0.605179	0.36	0.605388
0.37	0.605956	0.365	0.605317
0.375	0.605765	0.37	0.606039
0.38	0.605191	0.375	0.605443
0.385	0.605414	0.38	0.605417
0.39	0.605151	0.385	0.605184
0.395	0.605267	0.39	0.6046
0.4	0.605003	0.395	0.60429
0.405	0.604692	0.4	0.604463
0.41	0.605392	0.405	0.605595
0.415	0.604707	0.41	0.604515
0.42	0.603704	0.415	0.603778
0.425	0.604366	0.42	0.603917
0.43	0.605074	0.425	0.603999
0.435	0.604926	0.43	0.604635
0.44	0.605102	0.435	0.604006
0.445	0.604677	0.44	0.603661
0.45	0.604303	0.445	0.604945
0.455	0.604338	0.45	0.605028
0.46	0.6042	0.455	0.605896
0.465	0.604129	0.46	0.605694
0.47	0.604492	0.465	0.605023
0.475	0.604967	0.47	0.604591
0.48	0.604254	0.475	0.605383
0.485	0.604611	0.48	0.60602
0.49	0.604554	0.485	0.605972
0.495	0.60415	0.49	0.605832
0.5	0.604373	0.495	0.605555

## Sheet: Supp. Fig. 4
0 to 11 mJ/cm^2 Photon Energy	0 to 11 mJ/cm^2 Plus	0 to 11 mJ/cm^2 Minus	11 to 15 mJ/cm^2 Photon Energy	11 to 15 mJ/cm^2 Plus	11 to 15 mJ/cm^2 Minus	15 to 19 mJ/cm^2 Photon Energy	15 to 19 mJ/cm^2 Plus	15 to 19 mJ/cm^2 Minus	19 to 33 mJ/cm^2 Photon Energy	19 to 33 mJ/cm^2 Plus	19 to 33 mJ/cm^2 Minus	33 to 132 mJ/cm^2 Photon Energy	33 to 132 mJ/cm^2 Plus	33 to 132 mJ/cm^2 Minus
773.5	0.328026	0.324665	773.5	0.328288	0.331196	773.5	0.310936	0.34906	773.5	0.32508	0.338323	773.5	0.163992	0.17471
773.647	0.333151	0.36139	773.647	0.322939	0.330722	773.647	0.327436	0.354414	773.647	0.319438	0.340362	773.647	0.140877	0.156594
773.793	0.352629	0.333576	773.793	0.345161	0.343306	773.793	0.355862	0.33774	773.793	0.327681	0.33454	773.793	0.139772	0.162948
773.94	0.317692	0.330088	773.94	0.306963	0.323139	773.94	0.339597	0.332802	773.94	0.31738	0.333301	773.94	0.191466	0.142034
774.086	0.322352	0.31786	774.086	0.330689	0.350099	774.086	0.334839	0.367447	774.086	0.327553	0.34669	774.086	0.167925	0.175514
774.233	0.323346	0.335029	774.233	0.321725	0.310276	774.233	0.345009	0.350275	774.233	0.333784	0.336278	774.233	0.135302	0.1189
774.379	0.344271	0.355968	774.379	0.334686	0.32646	774.379	0.330305	0.335861	774.379	0.323233	0.349869	774.379	0.0978754	0.119413
774.526	0.333745	0.335444	774.526	0.324766	0.356481	774.526	0.31974	0.342651	774.526	0.317434	0.346587	774.526	0.147001	0.175843
774.672	0.334624	0.333167	774.672	0.326694	0.336988	774.672	0.343779	0.34293	774.672	0.326755	0.335596	774.672	0.188148	0.132301
774.819	0.323803	0.361228	774.819	0.299039	0.348094	774.819	0.339895	0.359364	774.819	0.327105	0.345106	774.819	0.123438	0.14048
774.966	0.335325	0.35502	774.966	0.325309	0.345087	774.966	0.323575	0.367922	774.966	0.329847	0.346328	774.966	0.126106	0.161673
775.112	0.357163	0.360927	775.112	0.322662	0.343308	775.112	0.33099	0.318473	775.112	0.332777	0.345548	775.112	0.116391	0.144444
775.259	0.344607	0.33715	775.259	0.339064	0.360485	775.259	0.327486	0.342199	775.259	0.326429	0.354933	775.259	0.120321	0.168374
775.405	0.319567	0.37053	775.405	0.342949	0.341168	775.405	0.327631	0.345851	775.405	0.332461	0.349437	775.405	0.124349	0.170139
775.552	0.34329	0.352043	775.552	0.341863	0.342863	775.552	0.330896	0.348355	775.552	0.334677	0.34593	775.552	0.148608	0.147486
775.698	0.355065	0.349873	775.698	0.346751	0.358752	775.698	0.365244	0.352194	775.698	0.347422	0.355251	775.698	0.158503	0.177978
775.845	0.342516	0.386999	775.845	0.334668	0.392015	775.845	0.336976	0.366574	775.845	0.340249	0.35712	775.845	0.167556	0.159198
775.991	0.364824	0.374995	775.991	0.356477	0.442541	775.991	0.341422	0.356753	775.991	0.353588	0.360778	775.991	0.180882	0.168916
776.138	0.348233	0.384964	776.138	0.367557	0.388644	776.138	0.325153	0.384105	776.138	0.356393	0.344231	776.138	0.175216	0.121352
776.284	0.361438	0.401307	776.284	0.338284	0.355518	776.284	0.365859	0.396096	776.284	0.375378	0.380628	776.284	0.149509	0.137625
776.431	0.371666	0.453282	776.431	0.383036	0.394973	776.431	0.350035	0.421817	776.431	0.377913	0.400889	776.431	0.168463	0.16149
776.578	0.391182	0.435239	776.578	0.395712	0.439138	776.578	0.404678	0.444118	776.578	0.391607	0.410538	776.578	0.163241	0.163124
776.724	0.442873	0.45832	776.724	0.417404	0.460552	776.724	0.438988	0.461215	776.724	0.403549	0.444461	776.724	0.161863	0.147097
776.871	0.459581	0.509121	776.871	0.453473	0.511777	776.871	0.461355	0.505484	776.871	0.440129	0.45563	776.871	0.145904	0.124108
777.017	0.482358	0.626706	777.017	0.49227	0.618267	777.017	0.534479	0.48158	777.017	0.420067	0.473028	777.017	0.111911	0.146053
777.164	0.578863	0.685292	777.164	0.520856	0.671955	777.164	0.615634	0.757365	777.164	0.452467	0.610063	777.164	0.182353	0.102441
777.31	0.654903	0.828132	777.31	0.637243	0.808289	777.31	0.648703	0.79868	777.31	0.536042	0.440376	777.31	0.181282	0.122182
777.457	0.75597	1.02414	777.457	0.728669	1.02081	777.457	0.759324	1.0916	777.457	0.574322	0.512391	777.457	0.157195	0.18852
777.603	0.804748	1.15432	777.603	0.792459	1.2106	777.603	0.804054	0.977631	777.603	0.533028	0.662317	777.603	0.164785	0.168606
777.75	0.847806	1.33858	777.75	0.848802	1.29178	777.75	0.83516	1.2044	777.75	0.676044	0.686214	777.75	0.214788	0.249833
777.897	0.863146	1.3992	777.897	0.854546	1.43011	777.897	0.827445	1.2309	777.897	0.672819	0.754538	777.897	0.23118	0.185106
778.043	0.855241	1.43928	778.043	0.871754	1.41867	778.043	0.86036	1.33937	778.043	0.53902	0.669462	778.043	0.185942	0.145333
778.19	0.831571	1.45864	778.19	0.828656	1.44542	778.19	0.806023	1.09674	778.19	0.600028	0.589243	778.19	0.198501	0.239809
778.336	0.834163	1.35079	778.336	0.82619	1.33847	778.336	0.838521	1.24731	778.336	0.56949	0.624119	778.336	0.203945	0.26594
778.483	0.794603	1.2676	778.483	0.792998	1.26916	778.483	0.78169	1.0795	778.483	0.552756	0.63286	778.483	0.184419	0.229367
778.629	0.782931	1.20858	778.629	0.771046	1.21751	778.629	0.764243	1.03339	778.629	0.567263	0.777474	778.629	0.167322	0.266825
778.776	0.761225	1.07854	778.776	0.773319	1.10503	778.776	0.766168	1.06445	778.776	0.634616	0.652802	778.776	0.192724	0.168577
778.922	0.749966	1.03352	778.922	0.717536	1.07042	778.922	0.730078	1.01675	778.922	0.56276	0.655043	778.922	0.246587	0.197467
779.069	0.718581	0.960497	779.069	0.721971	0.966475	779.069	0.715915	0.940283	779.069	0.573719	0.607678	779.069	0.1635	0.268063
779.216	0.719444	0.902726	779.216	0.712601	0.925231	779.216	0.71284	0.882377	779.216	0.520181	0.629874	779.216	0.20682	0.244464
779.362	0.691057	0.86595	779.362	0.693333	0.885538	779.362	0.698358	0.855854	779.362	0.62358	0.627016	779.362	0.218773	0.253577
779.509	0.695007	0.819013	779.509	0.669409	0.822373	779.509	0.667319	0.82081	779.509	0.522241	0.605024	779.509	0.207284	0.184393
779.655	0.664374	0.78151	779.655	0.67223	0.779187	779.655	0.686973	0.80143	779.655	0.540245	0.626661	779.655	0.148385	0.22638
779.802	0.667724	0.772682	779.802	0.631405	0.76916	779.802	0.668053	0.765396	779.802	0.585439	0.613677	779.802	0.232231	0.214247
779.948	0.658951	0.763085	779.948	0.649207	0.776421	779.948	0.665137	0.757202	779.948	0.567816	0.584817	779.948	0.19458	0.240742
780.095	0.650864	0.760908	780.095	0.641372	0.722117	780.095	0.653841	0.737907	780.095	0.587499	0.592111	780.095	0.205974	0.190682
780.241	0.654908	0.709026	780.241	0.607308	0.700228	780.241	0.634367	0.720158	780.241	0.543043	0.605235	780.241	0.225458	0.223148
780.388	0.643807	0.711759	780.388	0.635344	0.70329	780.388	0.632221	0.680448	780.388	0.482667	0.570399	780.388	0.20132	0.20529
780.534	0.629071	0.685266	780.534	0.613254	0.671365	780.534	0.636085	0.683213	780.534	0.543842	0.567502	780.534	0.155531	0.22054
780.681	0.629739	0.675697	780.681	0.602808	0.665391	780.681	0.587501	0.635753	780.681	0.515586	0.609678	780.681	0.232747	0.27607
780.828	0.619192	0.653143	780.828	0.617914	0.67281	780.828	0.620392	0.651444	780.828	0.525509	0.568881	780.828	0.278509	0.263939
780.974	0.598128	0.640891	780.974	0.608382	0.612903	780.974	0.572883	0.63614	780.974	0.502066	0.584748	780.974	0.244678	0.235512
781.121	0.602068	0.6355	781.121	0.597881	0.643544	781.121	0.603112	0.639332	781.121	0.532495	0.573578	781.121	0.208189	0.275751
781.267	0.601847	0.629216	781.267	0.601415	0.582714	781.267	0.594054	0.612686	781.267	0.557086	0.523433	781.267	0.287261	0.237554
781.414	0.57336	0.600064	781.414	0.567367	0.609257	781.414	0.586779	0.627009	781.414	0.516129	0.549065	781.414	0.264647	0.248001
781.56	0.580133	0.602846	781.56	0.579546	0.602387	781.56	0.588994	0.596957	781.56	0.526355	0.515598	781.56	0.240714	0.308538
781.707	0.571721	0.602195	781.707	0.57117	0.606635	781.707	0.570967	0.584422	781.707	0.495961	0.546183	781.707	0.202285	0.282327
781.853	0.55094	0.577804	781.853	0.53811	0.584629	781.853	0.568791	0.565906	781.853	0.47341	0.559271	781.853	0.232507	0.214801
782	0.551686	0.576513	782	0.544508	0.556115	782	0.558467	0.568963	782	0.526613	0.564268	782	0.259556	0.237865
